# Supplementary material for: Ceramic-carbon Janus membrane for robust solar-thermal desalination
Source: Nat Commun. 2025 Mar 18;16:2659. doi: 10.1038/s41467-025-57888-2 (PMC11920389; doi:10.1038/s41467-025-57888-2)
Supplement: Supplementary file 3 — Source Data [file 41467_2025_57888_MOESM3_ESM.xlsx]

Archive with 6 entries (6 files):
- 535639_2_data_set_10442034_ssllp5.xlsx
- 535639_2_data_set_10442029_ss88p5.xlsx
- 535639_2_data_set_10442030_ssjjp5.xlsx
- 535639_2_data_set_10442031_ssssp5.xlsx
- 535639_2_data_set_10442032_ssxxp5.xlsx
- 535639_2_data_set_10442033_ssttp5.xlsx
