# Supplementary material for: Ceramic-carbon Janus membrane for robust solar-thermal desalination
Source: Nat Commun. 2025 Mar 18;16:2659. doi: 10.1038/s41467-025-57888-2 (PMC11920389; doi:10.1038/s41467-025-57888-2)
Supplement: Supplementary file 3 — Source Data [file 41467_2025_57888_MOESM3_ESM.xlsx › 535639_2_data_set_10442034_ssllp5.xlsx]

## Sheet: b
No light			1 kW m–2
Time(h)	Flux (L m–2 h–1)	Rejection (%)	Time(h)	Flux (L m–2 h–1)	Rejection (%)
1	1.82205	99.9276	1	2.5355	99.8802
2	1.88547	99.9318	2	2.40379	99.8865
3	1.4513	99.9248	3	2.37452	99.8752
5	1.95315	99.9348	5	2.1678	99.8844
7	1.59643	99.874	7	2.27573	99.9073
9	1.77144	99.8581	9	2.25988	99.9246
11	1.30983	99.8822	11	2.25012	99.8998
13	1.57326	99.8782	13	2.29281	99.9205
15	1.6318	99.9176	15	2.26598	99.9343
19	1.62875	99.8849	19	2.41355	99.9008
23	1.53819	99.9113	23	2.21963	99.9279
25	1.39764	99.9047	25	2.35501	99.9343

## Sheet: c
	Before desalination	After desalination
	Concentration (mg L–1)	Concentration (mg L–1)
Na+	9741.35	3.3975
Mg2+	696.71	0.1475
K+	430.38	0.19
Ca2+	174.16	0.375
Boron	2.7	0.01

## Sheet: d
1 kW m–2				No light
Time (h)	Flux (L m–2 h–1)	Rejection (%)	Salt concentration (ppm)	Time (h)	Flux (L m–2 h–1)	Rejection (%)	Salt concentration (ppm)
1	3.5258	99.9723	15.8738	1	2.43844	99.913	49.8529
5	3.49775	99.967	18.9167	5	2.49762	99.913	21.9596
9	3.12639	99.9341	37.7827	9	2.12099	99.9617	49.8529
13	2.9343	99.9618	21.9089	13	2.31354	99.913	38.6449
17	3.57092	99.9439	32.1534	17	2.80259	99.9326	43.1078
21	3.13005	99.9009	56.8009	21	2.74588	99.9248	27.2847
25	3.19956	99.9044	54.7723	25	2.58855	99.9524	31.9505
29	3.29347	99.9434	32.4577	29	2.77881	99.9442	32.7112
33	3.2453	99.9327	38.5435	33	2.37086	99.9429	35.6527
37	3.24164	99.9257	42.6007	38	2.07523	99.9378	34.6891
41	3.58922	99.9053	54.2651	43	2.19817	99.9395	54.2144
45	3.30567	99.9444	31.8491	48	1.74156	99.9054	56.243
49	3.31664	99.9298	40.2171	54	1.69277	99.9019	38.6449
53	3.12456	99.9361	36.6163	60	1.75518	99.9326	34.5877
57	3.42275	99.9376	35.7541	67	1.54085	99.9397	27.1326
61	3.29652	99.9321	38.8985	74	1.27638	99.9527	39.7606
65	3.17395	99.9426	32.9141	82	1.29062	99.9306	56.2937
69	3.03126	99.9352	37.1234	90	1.18513	99.9018	37.7827
73	3.27091	99.9511	28.0454	100	0.92444	99.9341	50.8165
77	3.30384	99.909	52.1351
81	3.30201	99.9245	43.26
85	3.07517	99.9261	42.3471
89	3.10444	99.9316	39.2028
93	3.62337	99.9071	53.2508
97	3.54775	99.9596	23.1261
100	3.33067	99.9667	19.0689

## Sheet: e
1 kW m–2			No light
Time (h)	Normalized flux (J/J0)	Rejection (%)	Time (h)	Normalized flux (J/J0)	Rejection (%)
2	3.62032	99.9624	2	3.16785	99.9451
4	3.65782	99.9741	4	2.86601	99.9741
6	3.25261	99.9661	6	2.803	99.9661
8	3.50415	99.9285	8	2.30297	99.9285
10	3.54348	99.9832	10	2.39139	99.9732
12	3.14651	99.9699	12	2.3111	99.9749
14	3.12547	99.973	14	2.37614	99.9699
16	3.18584	99.961	16	2.31821	99.961
18	3.06785	99.967	18	1.98181	99.9038
20	3.47031	99.9644	20	1.77754	99.906
22	3.28188	99.9558	22	1.7318	99.9274
24	2.9654	99.9393	24	1.53464	99.9438
26	2.95626	99.9744	26	1.14031	99.8765
28	3.09895	99.9149	28	0.96245	99.9232
30	3.14285	99.9438	30	0.65654	99.9467
32	3.15291	99.9406
34	3.22243	99.9857
36	2.97821	99.95
38	3.05138	99.9618
40	3.01022	99.9586
42	2.89863	99.9158
44	3.09346	99.9125
46	2.95534	99.896
48	2.92058	99.9536
50	2.95717	99.9529
52	2.97364	99.8941
54	3.01571	99.9344
56	2.884	99.9534
58	3.04315	99.9387
60	2.99559	99.9624
