# Supplementary material for: Ceramic-carbon Janus membrane for robust solar-thermal desalination
Source: Nat Commun. 2025 Mar 18;16:2659. doi: 10.1038/s41467-025-57888-2 (PMC11920389; doi:10.1038/s41467-025-57888-2)
Supplement: Supplementary file 3 — Source Data [file 41467_2025_57888_MOESM3_ESM.xlsx › 535639_2_data_set_10442029_ss88p5.xlsx]

## Sheet: e
Al2O3 NiO		NiO		CNT
Binding energy (eV)	Relative intensity (arb. units)	Relative intensity (arb. units)		Relative intensity (arb. units)
1350.08	13719	1350.08	21168.4	1350.08	10467.9
1349.08	14885.2	1349.08	20878.7	1349.08	9422.6
1348.08	12610.2	1348.08	18525.9	1348.08	10235.9
1347.08	14592.1	1347.08	18862.6	1347.08	9721.86
1346.08	12969.9	1346.08	20695	1346.08	11562
1345.08	16370.9	1345.08	18045.8	1345.08	9564.93
1344.08	11015.6	1344.08	17437	1344.08	10826.3
1343.08	16544.3	1343.08	23114.3	1343.08	8573.37
1342.08	14004.6	1342.08	18244	1342.08	9132.55
1341.08	11259.4	1341.08	18260.9	1341.08	9637.51
1340.08	16192.2	1340.08	17510.4	1340.08	9907.94
1339.08	13162	1339.08	17749.7	1339.08	9836.16
1338.08	14578.2	1338.08	18478.5	1338.08	8713.23
1337.08	13828.8	1337.08	19178.1	1337.08	11314.1
1336.08	10873.9	1336.08	16789.8	1336.08	10518.2
1335.08	13041.5	1335.08	18272.8	1335.08	11254.2
1334.08	13295.3	1334.08	20129.7	1334.08	10330.9
1333.08	14717	1333.08	19057.1	1333.08	9381.37
1332.08	11713.8	1332.08	19881.1	1332.08	9359.89
1331.08	13565.4	1331.08	21325.6	1331.08	11549
1330.08	14570.3	1330.08	19761.9	1330.08	9098.57
1329.08	12176.7	1329.08	17485.1	1329.08	9360.59
1328.08	12699.7	1328.08	18494.6	1328.08	8629.74
1327.08	14608.2	1327.08	20371.7	1327.08	8049.04
1326.08	14421.3	1326.08	19230.3	1326.08	10291.2
1325.08	13527	1325.08	18768.3	1325.08	10658.4
1324.08	11746.3	1324.08	18579.1	1324.08	11195.4
1323.08	13265.2	1323.08	19201.5	1323.08	10250.6
1322.08	12639.3	1322.08	20516.9	1322.08	8685.93
1321.08	12679.3	1321.08	20932.7	1321.08	9843.57
1320.08	12886.6	1320.08	18083.1	1320.08	8930.38
1319.08	13444.2	1319.08	20748.3	1319.08	8932.44
1318.08	14192.1	1318.08	18233.9	1318.08	9293.52
1317.08	11404.6	1317.08	20296.3	1317.08	11472.9
1316.08	13408.6	1316.08	17387.7	1316.08	9603.87
1315.08	13142.5	1315.08	18318.1	1315.08	8616.02
1314.08	11706.6	1314.08	19089	1314.08	8717.51
1313.08	13996	1313.08	17163.7	1313.08	9004.85
1312.08	12355.8	1312.08	20514.1	1312.08	8329.53
1311.08	14664	1311.08	19571.9	1311.08	8863.11
1310.08	10606.2	1310.08	18922	1310.08	9307.92
1309.08	13409.1	1309.08	19651.7	1309.08	9455.36
1308.08	14622.2	1308.08	21124.3	1308.08	10343.2
1307.08	14061.4	1307.08	17696.9	1307.08	9421.31
1306.08	11093.4	1306.08	18324.1	1306.08	9040.24
1305.08	12738.2	1305.08	18224.9	1305.08	9122.89
1304.08	14002.1	1304.08	18881.5	1304.08	9417.58
1303.08	13126.2	1303.08	18646	1303.08	9066.28
1302.08	10731.5	1302.08	20443.4	1302.08	9478.2
1301.08	11976	1301.08	19878.6	1301.08	8552.65
1300.08	12523	1300.08	18279.1	1300.08	9529.52
1299.08	12821.1	1299.08	20396.3	1299.08	10426.2
1298.08	12023	1298.08	18335.6	1298.08	8569.1
1297.08	12924.2	1297.08	20558.5	1297.08	9746.05
1296.08	13686.4	1296.08	19176.9	1296.08	10618.9
1295.08	12223.6	1295.08	20234	1295.08	10717.7
1294.08	11272	1294.08	19617.1	1294.08	8254.88
1293.08	12536.4	1293.08	20356.4	1293.08	10404.8
1292.08	12393.6	1292.08	19615.8	1292.08	8646.26
1291.08	12862.7	1291.08	17592	1291.08	11280
1290.08	12207.2	1290.08	16460.5	1290.08	8848.26
1289.08	12171.5	1289.08	19838.2	1289.08	10434.2
1288.08	14215.7	1288.08	17966.3	1288.08	9050.64
1287.08	13608.7	1287.08	18046.6	1287.08	8716.43
1286.08	12174.9	1286.08	20986.9	1286.08	8666.56
1285.08	15868.9	1285.08	16442.7	1285.08	8247.86
1284.08	11573.9	1284.08	17804.5	1284.08	9135.03
1283.08	12541.5	1283.08	17326.3	1283.08	10534.8
1282.08	12211.2	1282.08	18378	1282.08	9529.88
1281.08	12442.8	1281.08	19572.2	1281.08	10205.4
1280.08	13581.3	1280.08	17954.6	1280.08	10108.9
1279.08	11745.4	1279.08	16534.2	1279.08	9778.31
1278.08	11296.3	1278.08	20609.5	1278.08	9410.75
1277.08	12048.4	1277.08	17271.6	1277.08	9535.38
1276.08	11064.8	1276.08	17976.6	1276.08	10195.9
1275.08	11855.6	1275.08	19311.7	1275.08	10469.5
1274.08	11839.9	1274.08	17693.6	1274.08	9677.21
1273.08	12139.3	1273.08	19651.1	1273.08	10508.3
1272.08	14531.5	1272.08	20448.3	1272.08	9683.13
1271.08	11784.5	1271.08	18080.9	1271.08	9358.67
1270.08	13347.5	1270.08	19602.8	1270.08	9968.75
1269.08	11675.7	1269.08	17577.4	1269.08	9668.89
1268.08	13790.4	1268.08	21535.2	1268.08	8988.98
1267.08	13204	1267.08	20305.6	1267.08	10479.2
1266.08	12731.2	1266.08	17906.5	1266.08	9045.54
1265.08	12854.6	1265.08	19466.7	1265.08	8845.56
1264.08	11370.6	1264.08	18872.2	1264.08	9309.04
1263.08	12456.5	1263.08	20014.7	1263.08	9146.69
1262.08	13552.1	1262.08	19587.2	1262.08	9602.15
1261.08	15003.1	1261.08	19930.4	1261.08	7134.98
1260.08	12973	1260.08	22464.8	1260.08	10017.4
1259.08	12377.3	1259.08	19186.2	1259.08	9027.92
1258.08	13122	1258.08	21169.8	1258.08	8672.49
1257.08	11501.6	1257.08	20848.7	1257.08	9919.78
1256.08	14040.2	1256.08	18877.8	1256.08	9786.38
1255.08	13701.5	1255.08	18344.3	1255.08	9512.1
1254.08	15156.2	1254.08	20075.9	1254.08	9415.68
1253.08	11216.8	1253.08	18268	1253.08	10673
1252.08	14157	1252.08	20878.4	1252.08	10310
1251.08	13603.3	1251.08	21032	1251.08	10275.1
1250.08	12820.3	1250.08	20870.5	1250.08	10248.2
1249.08	13067.8	1249.08	22072.4	1249.08	10547.1
1248.08	14622.1	1248.08	20818.3	1248.08	9893.19
1247.08	13418.6	1247.08	20068.4	1247.08	11543.5
1246.08	13660.4	1246.08	20917.2	1246.08	10383.7
1245.08	14485.4	1245.08	19656.2	1245.08	9024.9
1244.08	11630.2	1244.08	19815.4	1244.08	10551.8
1243.08	15244.7	1243.08	21287.8	1243.08	9164.74
1242.08	13137.4	1242.08	19308.4	1242.08	10895.9
1241.08	14593.4	1241.08	19912.4	1241.08	9500.5
1240.08	13689.7	1240.08	20594.9	1240.08	12081.1
1239.08	14747.6	1239.08	20363.3	1239.08	10028.6
1238.08	15686.5	1238.08	18194.8	1238.08	9473.63
1237.08	14862.7	1237.08	19930	1237.08	9773.52
1236.08	13696.8	1236.08	20830.6	1236.08	10476.6
1235.08	13900.4	1235.08	20197.6	1235.08	9544.05
1234.08	15377.3	1234.08	18963.1	1234.08	10790.1
1233.08	14139.4	1233.08	18798.8	1233.08	11630.1
1232.08	13522.5	1232.08	20749.1	1232.08	9814.98
1231.08	13516.9	1231.08	20212.6	1231.08	12936.1
1230.08	12086.6	1230.08	20248.4	1230.08	11048.1
1229.08	14696.6	1229.08	21261.8	1229.08	9935.77
1228.08	15675.5	1228.08	20933.3	1228.08	9282.01
1227.08	15935.6	1227.08	21287.2	1227.08	11798.5
1226.08	15711.6	1226.08	20775.5	1226.08	11655.7
1225.08	15199.7	1225.08	21317.4	1225.08	10665.7
1224.08	14356.2	1224.08	20987.7	1224.08	10844.9
1223.08	14555.7	1223.08	20551.1	1223.08	12134.3
1222.08	14745.2	1222.08	22239	1222.08	10249.3
1221.08	15814.9	1221.08	20435.9	1221.08	10904.3
1220.08	15063.7	1220.08	20691.1	1220.08	11251.4
1219.08	12978.7	1219.08	19606.9	1219.08	9842.78
1218.08	13582.8	1218.08	20450.1	1218.08	9259.11
1217.08	12054.6	1217.08	18584.2	1217.08	10150.8
1216.08	13877.7	1216.08	20861.5	1216.08	9884.59
1215.08	13507	1215.08	20126.5	1215.08	8601.77
1214.08	13326.9	1214.08	17386.6	1214.08	8902.83
1213.08	12082.2	1213.08	18099.3	1213.08	8652.68
1212.08	13186.9	1212.08	18248.8	1212.08	7276.55
1211.08	13984.5	1211.08	17721.6	1211.08	8392.7
1210.08	13792.2	1210.08	18893	1210.08	6526.45
1209.08	14073.3	1209.08	15947.6	1209.08	7457.85
1208.08	11879.4	1208.08	17550.4	1208.08	4258.8
1207.08	11799.4	1207.08	19962	1207.08	5326.37
1206.08	12354.4	1206.08	18961.8	1206.08	5344.24
1205.08	12163.4	1205.08	17480.9	1205.08	5417.02
1204.08	12178.8	1204.08	15215.2	1204.08	4208.91
1203.08	11228.7	1203.08	14962	1203.08	4724.31
1202.08	11956.4	1202.08	17809.2	1202.08	3575.97
1201.08	14035.3	1201.08	17645.7	1201.08	4497.59
1200.08	13309.2	1200.08	18685.9	1200.08	2921.96
1199.08	12833.6	1199.08	16131.5	1199.08	4239.35
1198.08	13667.1	1198.08	17863.8	1198.08	4561.33
1197.08	13283.6	1197.08	18697	1197.08	5383
1196.08	14185.6	1196.08	18885	1196.08	5213.67
1195.08	13476.8	1195.08	19434.9	1195.08	4077.34
1194.08	13085.8	1194.08	18742.1	1194.08	5138.1
1193.08	12003.2	1193.08	18320.4	1193.08	5174.61
1192.08	11620.5	1192.08	17885.5	1192.08	4610.91
1191.08	13543.4	1191.08	17972.5	1191.08	4615.19
1190.08	10512.6	1190.08	17492.5	1190.08	3987.11
1189.08	13265.3	1189.08	17438.4	1189.08	5224.13
1188.08	14474	1188.08	18810.7	1188.08	4027.71
1187.08	11790.2	1187.08	17636.1	1187.08	3847.93
1186.08	13177.7	1186.08	17960.1	1186.08	4382.1
1185.08	12800.2	1185.08	18102	1185.08	4653.17
1184.08	12057.3	1184.08	18802.6	1184.08	4702.76
1183.08	13000.4	1183.08	19247.7	1183.08	4271.92
1182.08	13792	1182.08	19042.2	1182.08	4613.91
1181.08	13111.9	1181.08	18648.5	1181.08	4599.52
1180.08	13293.4	1180.08	19137.7	1180.08	4666.93
1179.08	13377.8	1179.08	17260.6	1179.08	4668.3
1178.08	12872.5	1178.08	20168	1178.08	4736.9
1177.08	12449.5	1177.08	18738.2	1177.08	3959.52
1176.08	12478.7	1176.08	16970.2	1176.08	5671.03
1175.08	11558.2	1175.08	18104.5	1175.08	5197.1
1174.08	13777.6	1174.08	18681	1174.08	5055.42
1173.08	13692.1	1173.08	18415.4	1173.08	4973.81
1172.08	13256.7	1172.08	17106.8	1172.08	4451.05
1171.08	13241.8	1171.08	17893.7	1171.08	3814.72
1170.08	11743.2	1170.08	18658.8	1170.08	4608.43
1169.08	12962.1	1169.08	17763.8	1169.08	4458.92
1168.08	12983.4	1168.08	17586.2	1168.08	4462.18
1167.08	11617.7	1167.08	20990.5	1167.08	3933.05
1166.08	12906.6	1166.08	20595.3	1166.08	4829.25
1165.08	12554.9	1165.08	17818.6	1165.08	5033.18
1164.08	12778.2	1164.08	20204.4	1164.08	5260.15
1163.08	12110.3	1163.08	19568.7	1163.08	4809.63
1162.08	14320.8	1162.08	19029.7	1162.08	4880
1161.08	12035.2	1161.08	20473.3	1161.08	4729.64
1160.08	14062.7	1160.08	20639	1160.08	3784.29
1159.08	13725.9	1159.08	19914.9	1159.08	4212.29
1158.08	13212.7	1158.08	19232.6	1158.08	4611.1
1157.08	13455.3	1157.08	21519.9	1157.08	4455.86
1156.08	12217	1156.08	19631	1156.08	5784.41
1155.08	13906.2	1155.08	19474.8	1155.08	4762.77
1154.08	13790	1154.08	19606.7	1154.08	5383.88
1153.08	14526.2	1153.08	19875.6	1153.08	5932.52
1152.08	14731.2	1152.08	20066.3	1152.08	4409.28
1151.08	12883.9	1151.08	20589.2	1151.08	4434.84
1150.08	12554.3	1150.08	18523.8	1150.08	3860.99
1149.08	12128.9	1149.08	19467.7	1149.08	5243.95
1148.08	13207	1148.08	18822.9	1148.08	4544.12
1147.08	14081.9	1147.08	19799.8	1147.08	4366.26
1146.08	14086.6	1146.08	19405.1	1146.08	4958.73
1145.08	13038.6	1145.08	18996.1	1145.08	4316.21
1144.08	12900.7	1144.08	21243.4	1144.08	4811.44
1143.08	13888.7	1143.08	19489	1143.08	3769.82
1142.08	14488.9	1142.08	20491.1	1142.08	4843.5
1141.08	12964.1	1141.08	20450.6	1141.08	5617.81
1140.08	14471.3	1140.08	19998	1140.08	3831.17
1139.08	14111	1139.08	17907.2	1139.08	4054.54
1138.08	12692.3	1138.08	19216.4	1138.08	5604.36
1137.08	13302	1137.08	20333.7	1137.08	3627.04
1136.08	13785.6	1136.08	19794.2	1136.08	4101.99
1135.08	13771.5	1135.08	19494.6	1135.08	5405.78
1134.08	13565.8	1134.08	19451.5	1134.08	6403.38
1133.08	12461.3	1133.08	20520.7	1133.08	4900.59
1132.08	12246.5	1132.08	19688.2	1132.08	5113.69
1131.08	12844.9	1131.08	21233.4	1131.08	5263.44
1130.08	14862.7	1130.08	19543.4	1130.08	4564.42
1129.08	13632.7	1129.08	22095.4	1129.08	3904.91
1128.08	13938.8	1128.08	19853.7	1128.08	4004.29
1127.08	13481.6	1127.08	20891.6	1127.08	4710.21
1126.08	14556.1	1126.08	19130.9	1126.08	4262.38
1125.08	12712.3	1125.08	21843.4	1125.08	4394.79
1124.08	15129.6	1124.08	18098.6	1124.08	4276.54
1123.08	12325.3	1123.08	21064.7	1123.08	3992.95
1122.08	13619.7	1122.08	19524.4	1122.08	4494.03
1121.08	13504.8	1121.08	18857	1121.08	4727.1
1120.08	14046.8	1120.08	20664.4	1120.08	4242.11
1119.08	13606.1	1119.08	18975.2	1119.08	4494.93
1118.08	13652.1	1118.08	20829	1118.08	4148.8
1117.08	12758.7	1117.08	21038.5	1117.08	4273.79
1116.08	15059.5	1116.08	19376.8	1116.08	5074.84
1115.08	14098.4	1115.08	20592.9	1115.08	4776.06
1114.08	14403.2	1114.08	19896.4	1114.08	4489.53
1113.08	15499.7	1113.08	23080.8	1113.08	5141.94
1112.08	14079.1	1112.08	20292.9	1112.08	4693.58
1111.08	12735.1	1111.08	19944.3	1111.08	4360.57
1110.08	15438.8	1110.08	18039.1	1110.08	5103.76
1109.08	13553.9	1109.08	20123.7	1109.08	5900.82
1108.08	14854.2	1108.08	19961.4	1108.08	4826.91
1107.08	15512.5	1107.08	19927.1	1107.08	4993.56
1106.08	12934.8	1106.08	18017	1106.08	3958.49
1105.08	13987.4	1105.08	19929.6	1105.08	5138.34
1104.08	14686.3	1104.08	20935.9	1104.08	4550.55
1103.08	13898.4	1103.08	23055.2	1103.08	3969.89
1102.08	15068.2	1102.08	21522.3	1102.08	4946.31
1101.08	15061.6	1101.08	20307.8	1101.08	3886.74
1100.08	15372.1	1100.08	19079.9	1100.08	5538.2
1099.08	13308.7	1099.08	22930.1	1099.08	5352.79
1098.08	14610.4	1098.08	20725	1098.08	5364.3
1097.08	14662.2	1097.08	20607.6	1097.08	4354.88
1096.08	14021.8	1096.08	21174.5	1096.08	4063.89
1095.08	13289.6	1095.08	24403.3	1095.08	4483.61
1094.08	14760.2	1094.08	21844.8	1094.08	5102.53
1093.08	14182	1093.08	19996.9	1093.08	4314.55
1092.08	14497.4	1092.08	23817.6	1092.08	4897.66
1091.08	13602.7	1091.08	20495.7	1091.08	4181.92
1090.08	13463.9	1090.08	21226.2	1090.08	5673.16
1089.08	15576.4	1089.08	22175.7	1089.08	4856.39
1088.08	15469.8	1088.08	24626.1	1088.08	5605.77
1087.08	16581.6	1087.08	19891.9	1087.08	4826.95
1086.08	14396.3	1086.08	22070.6	1086.08	5533.01
1085.08	14872.2	1085.08	21371	1085.08	4553.66
1084.08	16262.9	1084.08	21916.7	1084.08	5482.98
1083.08	16258.3	1083.08	22091	1083.08	4455.24
1082.08	16284.7	1082.08	22592	1082.08	4888.86
1081.08	13974.5	1081.08	21858.7	1081.08	5305.25
1080.08	15011.8	1080.08	22056.9	1080.08	4410.18
1079.08	15640.6	1079.08	21754.3	1079.08	5083.19
1078.08	14763.4	1078.08	23325.7	1078.08	4341.99
1077.08	15093.4	1077.08	20522.6	1077.08	4340.32
1076.08	14962.6	1076.08	22403.2	1076.08	5152.27
1075.08	14749	1075.08	22497.5	1075.08	4559.04
1074.08	15483	1074.08	23073.9	1074.08	5430.66
1073.08	15250.8	1073.08	23240.4	1073.08	5077.27
1072.08	16194.9	1072.08	23019.4	1072.08	4925.46
1071.08	14217.1	1071.08	24780.3	1071.08	3856.17
1070.08	13382.2	1070.08	19271.2	1070.08	4089.13
1069.08	15665.8	1069.08	24631.2	1069.08	4057.73
1068.08	15955.6	1068.08	22832	1068.08	5236.36
1067.08	15482.2	1067.08	24486.7	1067.08	5530.29
1066.08	13687.7	1066.08	23024	1066.08	4705.8
1065.08	14623.3	1065.08	21344.9	1065.08	4585.31
1064.08	14153.5	1064.08	22573.2	1064.08	4993.85
1063.08	14883.2	1063.08	20068.1	1063.08	4764.17
1062.08	15063.1	1062.08	21379.7	1062.08	4788.72
1061.08	17399	1061.08	22158.4	1061.08	6213.61
1060.08	16530	1060.08	20107.2	1060.08	5218.01
1059.08	17608.9	1059.08	22609.4	1059.08	4754.98
1058.08	15539.8	1058.08	21420.3	1058.08	4143.72
1057.08	15512.4	1057.08	22048.8	1057.08	5603.74
1056.08	15847.5	1056.08	24462.1	1056.08	4602.18
1055.08	15708.5	1055.08	22045	1055.08	5370.93
1054.08	16186.8	1054.08	25353.4	1054.08	5889.77
1053.08	16831.5	1053.08	21999.5	1053.08	5815.75
1052.08	16296.9	1052.08	23605.5	1052.08	6646.46
1051.08	17702.4	1051.08	25011.8	1051.08	5022.5
1050.08	15830	1050.08	24773.6	1050.08	5024.16
1049.08	16183.4	1049.08	22146.3	1049.08	5852.16
1048.08	16464.5	1048.08	21102.6	1048.08	5767.49
1047.08	16525.2	1047.08	24778.6	1047.08	5573
1046.08	17414.6	1046.08	23203.4	1046.08	5161.7
1045.08	16775.4	1045.08	22483.9	1045.08	5025.5
1044.08	16946.7	1044.08	21617.8	1044.08	4367.37
1043.08	16713	1043.08	23034.8	1043.08	5727.29
1042.08	16158.8	1042.08	22647.5	1042.08	6850.57
1041.08	15296.3	1041.08	24094.4	1041.08	4761.43
1040.08	18240.4	1040.08	22577.8	1040.08	4631.9
1039.08	15201.4	1039.08	23624.6	1039.08	4701.52
1038.08	15324.8	1038.08	24134	1038.08	4395.17
1037.08	16700.7	1037.08	25494.4	1037.08	4370.53
1036.08	15698	1036.08	22468.7	1036.08	4357.48
1035.08	14950.1	1035.08	22792.6	1035.08	4515.53
1034.08	17818.6	1034.08	25825.6	1034.08	4475.19
1033.08	17941	1033.08	22616.1	1033.08	6283.51
1032.08	17145.1	1032.08	24296.5	1032.08	5803.86
1031.08	15221.2	1031.08	22396.3	1031.08	6284.52
1030.08	18089.1	1030.08	23402.9	1030.08	5571.35
1029.08	17074.9	1029.08	22566.3	1029.08	4517.27
1028.08	17664.7	1028.08	22983.5	1028.08	5307.12
1027.08	15488.9	1027.08	23755	1027.08	4723.91
1026.08	15449.7	1026.08	23615.3	1026.08	3904.97
1025.08	17477	1025.08	25049.2	1025.08	4926.54
1024.08	16231	1024.08	25668.9	1024.08	4873.44
1023.08	16475.6	1023.08	24204.1	1023.08	4553.61
1022.08	16932.2	1022.08	24422.5	1022.08	4757.1
1021.08	17231	1021.08	24791.3	1021.08	6152.59
1020.08	16352.7	1020.08	24689.7	1020.08	4509.27
1019.08	16560.8	1019.08	23782.2	1019.08	4857.83
1018.08	16204.1	1018.08	24333.8	1018.08	4972.69
1017.08	15991.9	1017.08	22569.6	1017.08	4825.33
1016.08	19171.8	1016.08	23965.1	1016.08	5400.35
1015.08	19682.6	1015.08	24967	1015.08	4155.46
1014.08	15872.8	1014.08	23871.2	1014.08	4442.45
1013.08	18274.3	1013.08	24527.2	1013.08	5908.7
1012.08	18699.1	1012.08	23780.9	1012.08	4729.46
1011.08	16511.1	1011.08	24665.7	1011.08	4713.4
1010.08	17530.1	1010.08	27601.6	1010.08	4862.55
1009.08	15336	1009.08	26751.2	1009.08	4634.4
1008.08	16686.6	1008.08	27309.2	1008.08	4583.8
1007.08	16270.2	1007.08	26370.4	1007.08	6374.25
1006.08	15318.4	1006.08	24572.2	1006.08	3909.05
1005.08	17265.2	1005.08	23619.2	1005.08	4673.71
1004.08	18685.3	1004.08	23275.5	1004.08	4763.76
1003.08	18349.4	1003.08	23896.1	1003.08	4798.96
1002.08	19731.2	1002.08	23221.5	1002.08	4976.14
1001.08	17807	1001.08	23898.1	1001.08	4710.87
1000.08	19325.7	1000.08	26720.3	1000.08	5046.15
999.08	20669	999.08	24457.4	999.08	5718.28
998.08	18607.2	998.08	25334.3	998.08	4761.79
997.08	19716.9	997.08	25168.4	997.08	4696.99
996.08	19711.5	996.08	22798.2	996.08	5842.37
995.08	15414	995.08	23050.5	995.08	5189.24
994.08	16635.3	994.08	24390.7	994.08	5816.3
993.08	15595.4	993.08	22078.9	993.08	5223.26
992.08	14740	992.08	22234.2	992.08	5860.95
991.08	17171.9	991.08	21718.3	991.08	4797.43
990.08	15338	990.08	24530.1	990.08	4811.01
989.08	14916.9	989.08	22810.4	989.08	5353.1
988.08	11767	988.08	22413.3	988.08	5642.49
987.08	14607.2	987.08	23246.3	987.08	5354.1
986.08	13163.5	986.08	23259.4	986.08	4863.6
985.08	15016.7	985.08	22213.2	985.08	6052.11
984.08	15905.1	984.08	21840.5	984.08	5982.88
983.08	16770.9	983.08	23496.8	983.08	5246.4
982.08	16851.5	982.08	24449.1	982.08	4674.03
981.08	19634.5	981.08	23842	981.08	6569.9
980.08	19156.8	980.08	23162	980.08	4985.33
979.08	21130.6	979.08	25288.4	979.08	5732.72
978.08	23417.8	978.08	25330.6	978.08	5523.68
977.08	21333.3	977.08	21953	977.08	4920.01
976.08	20293.4	976.08	24899.8	976.08	6105.71
975.08	16746.8	975.08	22725	975.08	6004.66
974.08	14351.8	974.08	24928.9	974.08	5415.66
973.08	15141.8	973.08	26177.4	973.08	4892.76
972.08	14392.5	972.08	25634.9	972.08	4962.02
971.08	12057.7	971.08	22530.1	971.08	5062.87
970.08	10227.9	970.08	23115	970.08	5300.56
969.08	11428.2	969.08	23214.6	969.08	5047.66
968.08	10788	968.08	21526.8	968.08	4740.05
967.08	12353.2	967.08	23372.9	967.08	4549.72
966.08	9143.09	966.08	20990.3	966.08	5352.31
965.08	9841.25	965.08	22248.5	965.08	6043.44
964.08	9779.05	964.08	21896.4	964.08	4927.22
963.08	10397.8	963.08	21831.5	963.08	5271.4
962.08	9410.04	962.08	20344.9	962.08	4623.83
961.08	8592.9	961.08	23033.2	961.08	4480.34
960.08	10559.4	960.08	22016.3	960.08	6006.17
959.08	10639.7	959.08	22942.9	959.08	6617.34
958.08	9627.92	958.08	19450.7	958.08	5584.2
957.08	9272.64	957.08	21244.2	957.08	5063.08
956.08	8554.08	956.08	20054.4	956.08	4517.8
955.08	8972.74	955.08	22020.1	955.08	6398.72
954.08	10172	954.08	20690.8	954.08	5576.47
953.08	8138.53	953.08	21274.3	953.08	5255.22
952.08	9596.55	952.08	23059.6	952.08	6501.11
951.08	10576.5	951.08	21565.9	951.08	5528.74
950.08	10188.3	950.08	20759.5	950.08	5151.01
949.08	10431.9	949.08	20171.1	949.08	4890.46
948.08	9800.38	948.08	24215	948.08	5126.31
947.08	8116.54	947.08	21943.2	947.08	5769.59
946.08	8224.19	946.08	23745.7	946.08	5771.64
945.08	9006.77	945.08	22317	945.08	5395.78
944.08	8844.73	944.08	23612.8	944.08	5609.83
943.08	8709.78	943.08	21916.5	943.08	5128.61
942.08	8626.59	942.08	23334.3	942.08	5718.59
941.08	9365.38	941.08	24295.2	941.08	5505.81
940.08	8222.73	940.08	22085.5	940.08	4535.58
939.08	11470	939.08	22598.3	939.08	5478.99
938.08	10205.3	938.08	21047.8	938.08	5444.37
937.08	10008.5	937.08	23174.8	937.08	5601.3
936.08	9100.37	936.08	22055.8	936.08	3494.3
935.08	9806.16	935.08	22038.8	935.08	5795.01
934.08	8280.01	934.08	24393.7	934.08	5680.35
933.08	9151.02	933.08	23152.8	933.08	5763.7
932.08	10273.3	932.08	23982.8	932.08	3617.25
931.08	9582.42	931.08	23764.5	931.08	5889.05
930.08	9824	930.08	24895.6	930.08	6123.51
929.08	10476.9	929.08	23016.4	929.08	6491.07
928.08	8521.39	928.08	23973	928.08	6056.77
927.08	9698.47	927.08	21828.3	927.08	5351.08
926.08	11721.1	926.08	25228.9	926.08	5364.52
925.08	9542.93	925.08	22348.3	925.08	6599.95
924.08	9865.3	924.08	25222.2	924.08	6597.49
923.08	10201.3	923.08	22143.9	923.08	6574.9
922.08	11552.5	922.08	21961.9	922.08	4770.58
921.08	8990.53	921.08	20847.6	921.08	4978.31
920.08	10752.9	920.08	24445.7	920.08	5126.89
919.08	9851.51	919.08	24070.3	919.08	4298.83
918.08	10775.1	918.08	24228.1	918.08	6312.96
917.08	9705.39	917.08	22885.2	917.08	5122.37
916.08	10120.8	916.08	23589.7	916.08	4495.81
915.08	8379.47	915.08	21877	915.08	5536.54
914.08	11820.1	914.08	24882	914.08	5497.81
913.08	9307.59	913.08	25275.3	913.08	4122.01
912.08	9190.56	912.08	24315.7	912.08	5335.88
911.08	8889.84	911.08	22756.4	911.08	4071.69
910.08	9631.15	910.08	22812.9	910.08	5501.38
909.08	10698.5	909.08	22861.6	909.08	6501.99
908.08	9828.21	908.08	25446.5	908.08	5847.11
907.08	11699.3	907.08	25135.8	907.08	6523.62
906.08	10227.7	906.08	25504.4	906.08	7337.47
905.08	9676.49	905.08	26671.3	905.08	5569.34
904.08	8671.71	904.08	23994.8	904.08	5311.56
903.08	9373.07	903.08	22923.4	903.08	5301.22
902.08	10174.3	902.08	22828.5	902.08	5191.68
901.08	10660.1	901.08	21389.2	901.08	5498.23
900.08	8757.34	900.08	24704.2	900.08	5275.64
899.08	9531.01	899.08	25059.1	899.08	5501.55
898.08	9719.8	898.08	23551.6	898.08	4944.65
897.08	10643.5	897.08	26211.2	897.08	5458.86
896.08	8148.25	896.08	22224	896.08	6333.37
895.08	10118.8	895.08	25466.3	895.08	6034.31
894.08	9964.25	894.08	23232.6	894.08	5296.17
893.08	10408.4	893.08	26194.2	893.08	6244.89
892.08	10532.7	892.08	22512.1	892.08	5165.6
891.08	9724.64	891.08	24959.9	891.08	5345.61
890.08	9865.73	890.08	25001.4	890.08	6626.82
889.08	8427.28	889.08	24346.9	889.08	6060.95
888.08	11165.2	888.08	25568.8	888.08	6501.05
887.08	10349	887.08	22385.7	887.08	7066.25
886.08	9769.8	886.08	23426.3	886.08	6995.85
885.08	11483.1	885.08	24868	885.08	6705.06
884.08	8877.35	884.08	23519.7	884.08	5503.21
883.08	9196.18	883.08	26774.6	883.08	6252.5
882.08	10201.7	882.08	24075.7	882.08	5261.34
881.08	10333.7	881.08	28235.5	881.08	5121.93
880.08	9943.53	880.08	27261.5	880.08	6552.64
879.08	10942.8	879.08	25216.7	879.08	5533.39
878.08	10952.5	878.08	26645.9	878.08	5074.73
877.08	8901.94	877.08	25711.8	877.08	6134.8
876.08	10726.6	876.08	25742.6	876.08	6125.89
875.08	8765.29	875.08	27407.2	875.08	5773.95
874.08	10323.4	874.08	25045.1	874.08	4883.38
873.08	11735	873.08	26875.2	873.08	6187.31
872.08	11616.8	872.08	25914.4	872.08	5346.31
871.08	9162.75	871.08	22708.8	871.08	5225.33
870.08	11223.6	870.08	23857.7	870.08	5917.8
869.08	10475.6	869.08	20751.4	869.08	5329.01
868.08	9425.79	868.08	20596	868.08	6576.66
867.08	9870.28	867.08	22770.3	867.08	4633.53
866.08	9344.27	866.08	25187.3	866.08	6079.84
865.08	10551.8	865.08	24830.5	865.08	4850.08
864.08	10480.2	864.08	24968.1	864.08	5010.36
863.08	9800.38	863.08	25374.8	863.08	5969.29
862.08	11150.8	862.08	24322.4	862.08	6470.97
861.08	11174.4	861.08	23940.1	861.08	6565.82
860.08	11094.8	860.08	26852.6	860.08	5173.15
859.08	9699.34	859.08	25207.9	859.08	6208.06
858.08	9358.08	858.08	25269.4	858.08	6393.9
857.08	11409.6	857.08	27431.7	857.08	7041.52
856.08	10474.6	856.08	28835.8	856.08	4723.76
855.08	10307	855.08	27587.1	855.08	5384.18
854.08	10338.9	854.08	23784.7	854.08	5701.27
853.08	9371.32	853.08	20370	853.08	6670.31
852.08	11825.6	852.08	19349.8	852.08	6361.44
851.08	8586.54	851.08	18353.1	851.08	5868.75
850.08	9834.31	850.08	18542	850.08	5368.63
849.08	11848.2	849.08	19640.1	849.08	6049.26
848.08	11407.7	848.08	18393.8	848.08	6244.93
847.08	10498.1	847.08	18188.6	847.08	5981.05
846.08	12022.2	846.08	16507.8	846.08	5209.43
845.08	10313.5	845.08	17374.3	845.08	4853.97
844.08	12981.6	844.08	16757.8	844.08	6552.69
843.08	9731.66	843.08	17161.7	843.08	5181.78
842.08	11664.3	842.08	17785.4	842.08	5045.63
841.08	12200.4	841.08	18555.8	841.08	5972.02
840.08	12876.6	840.08	16563.4	840.08	4599.56
839.08	10825.1	839.08	18665.8	839.08	5422.99
838.08	10392	838.08	18152.3	838.08	5783.2
837.08	11556.9	837.08	17904.4	837.08	5904.91
836.08	11269.4	836.08	16070.5	836.08	5018.27
835.08	11307.1	835.08	18219.2	835.08	5864.81
834.08	9926.35	834.08	18863.4	834.08	6631.45
833.08	9715.37	833.08	18666.9	833.08	5264.57
832.08	10116	832.08	19405.3	832.08	6055.63
831.08	11745.9	831.08	20118.7	831.08	6184.63
830.08	11184.4	830.08	18625.5	830.08	5891.51
829.08	10160.1	829.08	20084.6	829.08	5870.2
828.08	11987.2	828.08	17833.3	828.08	5047.46
827.08	9326.28	827.08	18040.1	827.08	5039.08
826.08	10849.5	826.08	19065.7	826.08	6448
825.08	9859.81	825.08	16150.6	825.08	6142.04
824.08	12614.6	824.08	17996.4	824.08	6175.67
823.08	11358.2	823.08	19092.8	823.08	6113.85
822.08	11663.8	822.08	16863	822.08	5705.12
821.08	12591.6	821.08	21029.3	821.08	5444.11
820.08	10585.3	820.08	19463.7	820.08	6160.98
819.08	10533.6	819.08	21472.7	819.08	5909.16
818.08	12158.2	818.08	19391.9	818.08	6104.76
817.08	11502.6	817.08	17402.2	817.08	5571.3
816.08	11523.6	816.08	20529.7	816.08	6644.66
815.08	10555.2	815.08	18071.6	815.08	6424.46
814.08	10826.9	814.08	17869.5	814.08	5785.42
813.08	11732.6	813.08	17910	813.08	5651.23
812.08	11368.8	812.08	19348.1	812.08	6624.16
811.08	10051.9	811.08	19422.8	811.08	5665.06
810.08	12825.8	810.08	21338.3	810.08	5858.5
809.08	10738.6	809.08	19597	809.08	5476.87
808.08	12123.7	808.08	18961.8	808.08	5482.91
807.08	11924.9	807.08	19782.8	807.08	7043.74
806.08	11352.9	806.08	17586.7	806.08	5245.87
805.08	11421.2	805.08	18565.7	805.08	5324.6
804.08	11660.8	804.08	19128.1	804.08	6655.94
803.08	10520.5	803.08	19147	803.08	6126.96
802.08	12883.4	802.08	18460.8	802.08	5696.12
801.08	12014.5	801.08	18476.6	801.08	6146.17
800.08	11891.5	800.08	16719.4	800.08	5949.51
799.08	10392.8	799.08	17696.9	799.08	4729.78
798.08	12244	798.08	17710.8	798.08	5651.19
797.08	11340.6	797.08	18312.8	797.08	6181.49
796.08	12015	796.08	20081.9	796.08	5419.4
795.08	11923.4	795.08	18176.3	795.08	6320.11
794.08	11126.1	794.08	19281.4	794.08	6401.36
793.08	10197.3	793.08	17353.3	793.08	6202.49
792.08	11590.3	792.08	20021.8	792.08	6293.64
791.08	10835	791.08	18379.3	791.08	6803.38
790.08	10173.7	790.08	18783.5	790.08	6663.52
789.08	11088.5	789.08	18268.1	789.08	5570.24
788.08	11637.9	788.08	19726.8	788.08	6210.42
787.08	12380.2	787.08	19574.2	787.08	5989.74
786.08	10898.2	786.08	17843.4	786.08	6659.6
785.08	11133.5	785.08	17119.7	785.08	6073.8
784.08	10903.6	784.08	17748.6	784.08	5621.46
783.08	11635.8	783.08	20245.6	783.08	5842.63
782.08	11594.8	782.08	18385.3	782.08	5423.22
781.08	10852.3	781.08	21358.2	781.08	5163.66
780.08	11313.4	780.08	19422.9	780.08	7670.36
779.08	12594.1	779.08	19179.8	779.08	6425.51
778.08	11374.8	778.08	20539	778.08	6191.24
777.08	12910.2	777.08	17795.5	777.08	6583.3
776.08	11696	776.08	17175.9	776.08	5987.35
775.08	10370.5	775.08	19344.2	775.08	6055.48
774.08	12616.2	774.08	20747.6	774.08	6924.87
773.08	11271.5	773.08	19094.4	773.08	5851.26
772.08	11505.6	772.08	21655.8	772.08	6328.4
771.08	13219.3	771.08	18626.3	771.08	6661.75
770.08	11476.7	770.08	19193.3	770.08	5736.42
769.08	11294.4	769.08	18735.6	769.08	7176.56
768.08	10744.4	768.08	19736.1	768.08	6046.3
767.08	12732.7	767.08	16867	767.08	5875.96
766.08	11978.4	766.08	17092	766.08	7113.09
765.08	12329.3	765.08	19294	765.08	6415.86
764.08	11194.5	764.08	18433.4	764.08	7126.33
763.08	13284.3	763.08	16671.5	763.08	5613.52
762.08	11610.1	762.08	18333.6	762.08	6298.97
761.08	12610.4	761.08	18188.5	761.08	5652.73
760.08	11557.7	760.08	17352	760.08	5873.5
759.08	10244.2	759.08	18969.2	759.08	5481.9
758.08	13500.6	758.08	19883.3	758.08	6107.13
757.08	11137.4	757.08	18703.6	757.08	5497.09
756.08	12416	756.08	16537.5	756.08	6748.58
755.08	11276.3	755.08	18125.6	755.08	5839.45
754.08	10648.4	754.08	17818.5	754.08	6279.88
753.08	10935.9	753.08	16864.8	753.08	7311.76
752.08	13383.4	752.08	16853.7	752.08	7967.77
751.08	12116.7	751.08	16951.4	751.08	6089.73
750.08	12772	750.08	16738.7	750.08	5553.51
749.08	13516.9	749.08	18180.4	749.08	6305.77
748.08	10870.6	748.08	17918.8	748.08	5383.65
747.08	10271.7	747.08	17103.5	747.08	6414.67
746.08	12631.8	746.08	17257.6	746.08	7094.15
745.08	12713	745.08	18441	745.08	7340.45
744.08	10882.8	744.08	18838.7	744.08	6589.75
743.08	12526.6	743.08	18659.1	743.08	5557.75
742.08	11481	742.08	17865	742.08	6280.34
741.08	13507	741.08	18266.7	741.08	6304.65
740.08	14113.3	740.08	16903.5	740.08	6404.12
739.08	11669.5	739.08	18182	739.08	6926.94
738.08	10902.7	738.08	19315.1	738.08	7377.47
737.08	12728.2	737.08	18461.2	737.08	5592.18
736.08	12087.7	736.08	16296.1	736.08	5760.53
735.08	11732.1	735.08	16751.2	735.08	6423.24
734.08	12187.4	734.08	18821.1	734.08	6898.1
733.08	11077.7	733.08	17311.2	733.08	6192.99
732.08	13425.1	732.08	18004.1	732.08	7117.33
731.08	11012.9	731.08	17601.5	731.08	6465.79
730.08	11763.2	730.08	17958.2	730.08	6585.55
729.08	13889.3	729.08	18572.6	729.08	6090.67
728.08	12398.8	728.08	18062.5	728.08	7032.98
727.08	11616.6	727.08	17490.4	727.08	6554.27
726.08	10980.5	726.08	19260	726.08	6149.74
725.08	12107	725.08	20560.7	725.08	7202.98
724.08	12479.8	724.08	17030.7	724.08	4883.54
723.08	13248.8	723.08	18996.6	723.08	6692.81
722.08	13415.8	722.08	17961.6	722.08	6163.91
721.08	13275.8	721.08	19313.2	721.08	5815.37
720.08	11975.9	720.08	19003.5	720.08	6716.23
719.08	14072.9	719.08	17280	719.08	6841.61
718.08	14829.4	718.08	17177	718.08	7716.64
717.08	12585.1	717.08	19005.3	717.08	5498.05
716.08	12148	716.08	19988.6	716.08	6143.08
715.08	12320.1	715.08	19254.7	715.08	6604.55
714.08	14516.1	714.08	19391	714.08	6113.83
713.08	12018.5	713.08	18970	713.08	6107.12
712.08	11409.9	712.08	18075.1	712.08	7050.35
711.08	13472	711.08	19300.3	711.08	6532.26
710.08	12424.9	710.08	19228	710.08	5808.6
709.08	14680.5	709.08	18786.3	709.08	6148.42
708.08	11705.9	708.08	17328.9	708.08	7661
707.08	12958.6	707.08	16129.3	707.08	6256.9
706.08	12303.1	706.08	17151.6	706.08	7212.95
705.08	13598.7	705.08	15660.9	705.08	7263.8
704.08	12453.2	704.08	16616.8	704.08	4994.1
703.08	12499	703.08	17274.4	703.08	6814.67
702.08	13657.8	702.08	15144	702.08	5923.01
701.08	11711.3	701.08	17511.5	701.08	5869.94
700.08	12849	700.08	16453.5	700.08	7231.95
699.08	13280.3	699.08	15655.1	699.08	5031.4
698.08	11913	698.08	17297.3	698.08	5865.71
697.08	12498.7	697.08	16879.3	697.08	5545.8
696.08	9929.58	696.08	16061.5	696.08	5774.32
695.08	13905.5	695.08	16817.1	695.08	6686.08
694.08	14878.7	694.08	16312.5	694.08	6820.01
693.08	12829.1	693.08	17815.5	693.08	6222.8
692.08	14200.2	692.08	14657.7	692.08	6922.37
691.08	12948.9	691.08	16145.7	691.08	7991.83
690.08	14496	690.08	13782.9	690.08	7447.8
689.08	10787.5	689.08	16217.8	689.08	5831.39
688.08	13291	688.08	17333.5	688.08	6200.68
687.08	14890.1	687.08	14538.7	687.08	6397.86
686.08	13916.7	686.08	17853.8	686.08	6998.85
685.08	13212.7	685.08	12770	685.08	5960.43
684.08	12434.5	684.08	15001.4	684.08	7845.31
683.08	12330.8	683.08	15487.3	683.08	7582.54
682.08	11665.8	682.08	14055.8	682.08	5950.94
681.08	12870.2	681.08	13573.2	681.08	6332.98
680.08	13559.1	680.08	16584.3	680.08	6919.56
679.08	11022.6	679.08	14146.5	679.08	8347.15
678.08	11502.9	678.08	15365	678.08	7377.67
677.08	14054.2	677.08	14345.9	677.08	7064.44
676.08	14856.9	676.08	13681.4	676.08	6213.23
675.08	12771.9	675.08	14304.6	675.08	5880.09
674.08	12796.5	674.08	13805.5	674.08	6659.73
673.08	13801.4	673.08	16221.8	673.08	7009.94
672.08	12288.1	672.08	16003.9	672.08	7920.47
671.08	10882.9	671.08	16632.4	671.08	5076.72
670.08	13554.5	670.08	15245.5	670.08	5598.35
669.08	12799.1	669.08	15501.3	669.08	6833.62
668.08	12342.2	668.08	15446.9	668.08	7056.54
667.08	12705.6	667.08	16629.2	667.08	7026.05
666.08	13874	666.08	16958.1	666.08	5919.4
665.08	13606.7	665.08	14881.3	665.08	5839.76
664.08	13680.7	664.08	16260.3	664.08	6686.94
663.08	14397.2	663.08	14044.1	663.08	6223.25
662.08	13775.9	662.08	15409.2	662.08	6748.52
661.08	13449.8	661.08	16427.2	661.08	6514.23
660.08	13767.2	660.08	15752.3	660.08	6432.22
659.08	13703.4	659.08	17360.7	659.08	7611.8
658.08	12228.7	658.08	13574.8	658.08	6624.39
657.08	12997.7	657.08	13307	657.08	8245.33
656.08	14692.9	656.08	15045.3	656.08	7486.04
655.08	14225.5	655.08	12629.9	655.08	6590.25
654.08	14702.5	654.08	15499.7	654.08	6710.91
653.08	12879.5	653.08	15893.2	653.08	8101.84
652.08	13157.6	652.08	15942.2	652.08	8140.51
651.08	15801.7	651.08	15396.5	651.08	6676.61
650.08	16352.1	650.08	15133.2	650.08	5517.12
649.08	15263.6	649.08	14247.3	649.08	6081.04
648.08	13512.7	648.08	16625	648.08	7263.74
647.08	13297.1	647.08	14683.6	647.08	7682.7
646.08	13873.3	646.08	17740.6	646.08	5026.64
645.08	14222.8	645.08	16669.7	645.08	6789
644.08	13951.9	644.08	17124.1	644.08	7803.72
643.08	14654.4	643.08	17251.6	643.08	6775.58
642.08	14786.4	642.08	17947.1	642.08	8041.61
641.08	15651.1	641.08	17270.8	641.08	6184.95
640.08	15113.6	640.08	17630.2	640.08	6712.98
639.08	13774.6	639.08	17396.2	639.08	6156.3
638.08	13569.6	638.08	16418.6	638.08	6777.37
637.08	12120.1	637.08	16508.3	637.08	6858.39
636.08	13910	636.08	15684.5	636.08	7076.5
635.08	13501.9	635.08	12193.8	635.08	7622.15
634.08	14290.7	634.08	12262.2	634.08	6834.91
633.08	12919	633.08	14626.9	633.08	6890.4
632.08	13059.5	632.08	12314.6	632.08	6739.84
631.08	12405.8	631.08	11803.8	631.08	6902.96
630.08	12551.1	630.08	12786.9	630.08	6613.4
629.08	15180.5	629.08	11279.7	629.08	7056.95
628.08	15392.4	628.08	12201.3	628.08	7081.74
627.08	14970.7	627.08	14467.6	627.08	6605.12
626.08	13925.9	626.08	12284.9	626.08	6878.93
625.08	13439.5	625.08	13757.2	625.08	6380.19
624.08	13233.5	624.08	12233.6	624.08	6050.31
623.08	15538.3	623.08	13302.1	623.08	8038.98
622.08	14557.4	622.08	12304.7	622.08	6797.43
621.08	15252.6	621.08	11806.6	621.08	6748.31
620.08	15521.4	620.08	12648.4	620.08	5676.48
619.08	14553.1	619.08	9629.4	619.08	7615
618.08	14325.1	618.08	11518.2	618.08	7421.33
617.08	14060.6	617.08	11383.8	617.08	6155.38
616.08	14071.7	616.08	8855.26	616.08	6355.53
615.08	14366.8	615.08	10799.1	615.08	6261.69
614.08	15045.4	614.08	11777.2	614.08	7233.91
613.08	16041.4	613.08	11337.1	613.08	7254.12
612.08	14740.8	612.08	11149.6	612.08	6451.73
611.08	14379.4	611.08	11599.6	611.08	8280.92
610.08	15018.9	610.08	11222.5	610.08	8227.03
609.08	15090.2	609.08	10631.5	609.08	7078.35
608.08	13634.1	608.08	12881.4	608.08	7787.75
607.08	15855.9	607.08	11091.4	607.08	6323.05
606.08	14049.8	606.08	11383.3	606.08	7080.16
605.08	13907.4	605.08	10928.2	605.08	6169.2
604.08	13144	604.08	11231.9	604.08	7445.1
603.08	16057.1	603.08	11587.4	603.08	6533.27
602.08	14855.7	602.08	11459	602.08	5560.01
601.08	14385.6	601.08	10864.3	601.08	6097.59
600.08	15134.4	600.08	9816.28	600.08	6731.44
599.08	16612	599.08	10829.9	599.08	7815.68
598.08	15136.8	598.08	11166.3	598.08	6519.44
597.08	14607.1	597.08	10987.6	597.08	6541.99
596.08	14670.8	596.08	11765.3	596.08	6941.75
595.08	16486.6	595.08	11188.7	595.08	7873.02
594.08	16374.5	594.08	11746.4	594.08	7017.44
593.08	17361.6	593.08	10754.9	593.08	7822.29
592.08	15020.1	592.08	10267.7	592.08	6499.34
591.08	15309.6	591.08	10228.8	591.08	5524.88
590.08	15301.9	590.08	12068.6	590.08	6470.39
589.08	15764.3	589.08	11384.2	589.08	5790.35
588.08	15722.9	588.08	11215.9	588.08	6796.84
587.08	14380	587.08	12574.1	587.08	6175.4
586.08	16090.4	586.08	10932.7	586.08	6853.97
585.08	16293.3	585.08	12406.7	585.08	5993.79
584.08	16110.4	584.08	10984.8	584.08	6453.25
583.08	15390	583.08	12102.9	583.08	7376.94
582.08	16065.2	582.08	10292	582.08	6371.35
581.08	15476	581.08	9404.05	581.08	8472.51
580.08	15248.2	580.08	11179.3	580.08	6897.67
579.08	15304.1	579.08	9905.4	579.08	7974.37
578.08	16288.8	578.08	12095.5	578.08	6734.66
577.08	15524.6	577.08	12036.6	577.08	6346.09
576.08	14490.2	576.08	10626.2	576.08	7619.88
575.08	15246.3	575.08	10948.4	575.08	8378.05
574.08	15489.9	574.08	13408.2	574.08	7569.98
573.08	14685.7	573.08	13133.4	573.08	6226.25
572.08	16288	572.08	10339.3	572.08	7562.67
571.08	16262.9	571.08	11968.9	571.08	6683.44
570.08	16224.8	570.08	9996.54	570.08	6510.53
569.08	16545.5	569.08	11758	569.08	7037.11
568.08	17334.5	568.08	11155.4	568.08	7619.54
567.08	14778.5	567.08	11046.9	567.08	8474.38
566.08	16207.8	566.08	10055.4	566.08	6635.08
565.08	15567.3	565.08	11267.3	565.08	7975.76
564.08	15026.4	564.08	11461.6	564.08	8023.16
563.08	14842.6	563.08	10239.3	563.08	6394.04
562.08	13901.3	562.08	12854.1	562.08	8089.57
561.08	14411.9	561.08	11602	561.08	6445.22
560.08	16713.2	560.08	11129.4	560.08	6103.65
559.08	19414.6	559.08	10938.3	559.08	7792.47
558.08	18437.6	558.08	12862.4	558.08	8749.66
557.08	19245	557.08	12056.7	557.08	7639.11
556.08	22739.4	556.08	13531.1	556.08	8284.98
555.08	18125.1	555.08	14301.6	555.08	6894.52
554.08	19781.2	554.08	11706	554.08	8426.21
553.08	17724.6	553.08	11436.3	553.08	7953.08
552.08	15383.2	552.08	12427.8	552.08	7507.05
551.08	14873.1	551.08	10202.6	551.08	9118.56
550.08	15388.6	550.08	11306	550.08	8132.27
549.08	13699.3	549.08	11338.9	549.08	7239.25
548.08	11797.8	548.08	10034.3	548.08	9043.06
547.08	14084	547.08	9988.66	547.08	8307.33
546.08	11528.1	546.08	9277.55	546.08	7945.7
545.08	9545.36	545.08	8668.41	545.08	6631.58
544.08	10101.1	544.08	8659.48	544.08	5726.32
543.08	9899.04	543.08	8999.37	543.08	7978.44
542.08	8115.94	542.08	9110.41	542.08	7181.87
541.08	6764.58	541.08	8442.4	541.08	7081.53
540.08	6358.17	540.08	8404.04	540.08	8689.33
539.08	6508.15	539.08	6120.35	539.08	6321.36
538.08	5248.78	538.08	6635.07	538.08	6680.54
537.08	6702.65	537.08	8093.96	537.08	6734.73
536.08	7784.25	536.08	7590.44	536.08	6309.62
535.08	8753.64	535.08	6758.06	535.08	5815.53
534.08	15879.5	534.08	9946.03	534.08	8192.02
533.08	35493.2	533.08	15808.4	533.08	8944.56
532.08	75892.9	532.08	31903.9	532.08	9531.92
531.08	93561.6	531.08	39382.1	531.08	6742.42
530.08	38802.1	530.08	22295.2	530.08	6992.05
529.08	10451.1	529.08	10494.6	529.08	7140.6
528.08	6275.87	528.08	7122.97	528.08	8440.91
527.08	5726.52	527.08	5788.11	527.08	6782.5
526.08	4627.33	526.08	6590.28	526.08	6719.27
525.08	5582.83	525.08	4994.59	525.08	7541.03
524.08	4676.67	524.08	5489.49	524.08	5579.22
523.08	4371.78	523.08	4857.49	523.08	7716.63
522.08	5436.46	522.08	5590.99	522.08	6766.29
521.08	4789.69	521.08	6367.49	521.08	7818.49
520.08	4225.4	520.08	4954.91	520.08	8012.23
519.08	4883.94	519.08	6138.2	519.08	5924.96
518.08	5525.42	518.08	6492.4	518.08	7219.5
517.08	5689.49	517.08	5981.86	517.08	6519
516.08	5967.68	516.08	6144.31	516.08	7820.74
515.08	4706.93	515.08	5638.61	515.08	7197.84
514.08	4628.83	514.08	5387.43	514.08	7494.21
513.08	3997.97	513.08	4314.33	513.08	7447.32
512.08	4912.47	512.08	6355.36	512.08	7849.23
511.08	4287.43	511.08	6118.19	511.08	7582.15
510.08	4316.84	510.08	5226.13	510.08	7460.06
509.08	5752.58	509.08	5970.29	509.08	7979.28
508.08	4161.96	508.08	4515.5	508.08	8191.03
507.08	5453.03	507.08	3846.46	507.08	7917.46
506.08	5067.51	506.08	5126.84	506.08	7043.3
505.08	4927.7	505.08	4790.4	505.08	7309.44
504.08	4237.54	504.08	4588.69	504.08	9231.69
503.08	6250.2	503.08	5287.75	503.08	8284.4
502.08	4504.17	502.08	5199.62	502.08	8023.01
501.08	4378.04	501.08	5698.51	501.08	7645.94
500.08	4157.05	500.08	5003.65	500.08	6665.79
499.08	5112.43	499.08	6220.67	499.08	6487.17
498.08	5884.55	498.08	4151.14	498.08	9132.99
497.08	4711.08	497.08	5319.48	497.08	7066.29
496.08	6007.4	496.08	4998.51	496.08	7508.18
495.08	5625.74	495.08	5536.03	495.08	8190.09
494.08	5714.35	494.08	4872.8	494.08	9806.73
493.08	3906.61	493.08	4811.97	493.08	8551.87
492.08	4334.3	492.08	5992.81	492.08	7251.87
491.08	4497.62	491.08	5811.3	491.08	7494.6
490.08	4196.49	490.08	6310.74	490.08	8310.56
489.08	5001.96	489.08	7184.92	489.08	6964.71
488.08	4654.28	488.08	5780.63	488.08	8409.52
487.08	3834.68	487.08	4860.72	487.08	7641.09
486.08	4223.01	486.08	5532.36	486.08	7294.41
485.08	4933.56	485.08	5248.58	485.08	7704.09
484.08	4295.97	484.08	5638.84	484.08	6921.49
483.08	4020.14	483.08	5352.75	483.08	7267
482.08	4584.38	482.08	5953.09	482.08	8306.62
481.08	4697.37	481.08	5307.42	481.08	6755.37
480.08	4992.85	480.08	6361.17	480.08	7073.24
479.08	5076.06	479.08	5536.2	479.08	8038.02
478.08	4459.29	478.08	5532.31	478.08	8544.62
477.08	6499.52	477.08	5911.95	477.08	7219.37
476.08	4196.19	476.08	4532.62	476.08	7693.54
475.08	3879.26	475.08	4699.59	475.08	6661.66
474.08	4901.23	474.08	5799.8	474.08	8362.12
473.08	4677.97	473.08	6813.85	473.08	8177.29
472.08	3511.76	472.08	5630.87	472.08	8089.18
471.08	4645.5	471.08	5143.99	471.08	7877.9
470.08	4739.24	470.08	5473.66	470.08	6824.39
469.08	4590.15	469.08	4393.39	469.08	8031.81
468.08	4754.47	468.08	5428.25	468.08	7983.77
467.08	4355.18	467.08	5914.19	467.08	7543.09
466.08	4952.1	466.08	5870.77	466.08	8799.88
465.08	4839.05	465.08	5990.57	465.08	7567.07
464.08	4014.93	464.08	6672.93	464.08	8988.87
463.08	4761.64	463.08	5594.38	463.08	10337.1
462.08	5116.14	462.08	6500.39	462.08	9838.4
461.08	3706.14	461.08	6153.62	461.08	8370.32
460.08	4951	460.08	6480.22	460.08	7604.18
459.08	3910.13	459.08	5605.17	459.08	7677.5
458.08	4687.99	458.08	6256.61	458.08	7566.46
457.08	4701.38	457.08	4980.81	457.08	8378.38
456.08	4592.25	456.08	4936.91	456.08	8180.59
455.08	5672.03	455.08	5967.03	455.08	9546.86
454.08	4505.53	454.08	4914.7	454.08	8409.95
453.08	5444.94	453.08	6053.68	453.08	8623.89
452.08	4237.17	452.08	6062.64	452.08	7762.12
451.08	4846.21	451.08	6560.59	451.08	6988.59
450.08	5353.25	450.08	6326.87	450.08	9013.2
449.08	4783.46	449.08	5749.85	449.08	9015.04
448.08	4837.19	448.08	5842.14	448.08	7614.61
447.08	5417.64	447.08	6413.06	447.08	8514.77
446.08	4198.96	446.08	5527.24	446.08	8685.7
445.08	5108.07	445.08	5936.44	445.08	7667.46
444.08	4830.45	444.08	6528.07	444.08	9284.62
443.08	5917.92	443.08	5603.85	443.08	8046.03
442.08	4839.86	442.08	5179.8	442.08	7374.4
441.08	4981.9	441.08	5722	441.08	7499.25
440.08	4948.85	440.08	5999.44	440.08	7381.62
439.08	4543.82	439.08	7056.32	439.08	7991.51
438.08	5158.87	438.08	5633.57	438.08	6835.33
437.08	5202.93	437.08	5597.18	437.08	8821.05
436.08	4972.49	436.08	5244.86	436.08	8583.26
435.08	4712.47	435.08	5596.19	435.08	8731.34
434.08	3988.48	434.08	4891.88	434.08	7560.84
433.08	3928.87	433.08	6228.34	433.08	7921.41
432.08	4247.4	432.08	5112.01	432.08	6949.65
431.08	4925.67	431.08	4922.73	431.08	6566.29
430.08	4017.33	430.08	5347.26	430.08	7380.51
429.08	4972.72	429.08	5249.72	429.08	8279.04
428.08	3177.98	428.08	7378.02	428.08	8318.34
427.08	4501.77	427.08	5115.68	427.08	10029.9
426.08	4678.86	426.08	5918.35	426.08	6670
425.08	4451.61	425.08	5829.82	425.08	7798.16
424.08	4907.04	424.08	5707.62	424.08	9316.68
423.08	3274.59	423.08	5456.54	423.08	7625.88
422.08	4862.72	422.08	5080.89	422.08	8351.39
421.08	5036.48	421.08	5360.41	421.08	7424.45
420.08	3177.45	420.08	7496.69	420.08	7179.51
419.08	4492.14	419.08	5997.03	419.08	8803.33
418.08	4539.6	418.08	5156.24	418.08	10051.3
417.08	4275.87	417.08	5221.5	417.08	8871.1
416.08	4879.79	416.08	6289.63	416.08	10632.4
415.08	5971.36	415.08	5971.07	415.08	8582.49
414.08	5164.35	414.08	6710.96	414.08	8536.9
413.08	6117.5	413.08	7558.88	413.08	9128.63
412.08	4453.22	412.08	5972.31	412.08	8161.27
411.08	4370.23	411.08	5221.61	411.08	9828.18
410.08	4997.48	410.08	4684.98	410.08	10076.7
409.08	4326.41	409.08	5048.39	409.08	9130.71
408.08	5745.48	408.08	5067.74	408.08	8591.12
407.08	4177.55	407.08	6199.15	407.08	10286.9
406.08	4055.27	406.08	5378.79	406.08	9614.04
405.08	4718.16	405.08	5067.41	405.08	8520.41
404.08	5624.89	404.08	5938.08	404.08	9222.89
403.08	5194.3	403.08	5778.4	403.08	10431.8
402.08	4533.75	402.08	5561.13	402.08	9633.8
401.08	4772.37	401.08	6594.08	401.08	8976.98
400.08	5115.11	400.08	5773.9	400.08	8271.53
399.08	4981.54	399.08	6297.71	399.08	9322.6
398.08	5782.06	398.08	5450.57	398.08	9133.54
397.08	4233.22	397.08	7545.21	397.08	8710.67
396.08	4307.56	396.08	5996.92	396.08	8614.36
395.08	4584.16	395.08	6056.02	395.08	9376.66
394.08	5340.66	394.08	5942.86	394.08	9108.35
393.08	5297.44	393.08	6740.28	393.08	9763.78
392.08	5363.2	392.08	5707.22	392.08	8785.99
391.08	4786.27	391.08	5754.98	391.08	9311.7
390.08	5728.53	390.08	6417.38	390.08	8644.49
389.08	3929.97	389.08	6486.17	389.08	8820.18
388.08	5480.95	388.08	7353.9	388.08	9164.35
387.08	5732.87	387.08	4913.42	387.08	9156.42
386.08	4372.25	386.08	7222.91	386.08	8239.24
385.08	4838.43	385.08	6741.57	385.08	8296.71
384.08	4040.6	384.08	6067.55	384.08	9799.21
383.08	5438.98	383.08	4879.26	383.08	9133.63
382.08	4600.35	382.08	5897.78	382.08	9296.8
381.08	4673.34	381.08	7003.72	381.08	9230.36
380.08	5169.14	380.08	5547.18	380.08	10108.1
379.08	5569.71	379.08	6343.9	379.08	10339.5
378.08	3876.22	378.08	6077.56	378.08	9952.77
377.08	4533.16	377.08	6296.98	377.08	10166.7
376.08	4927.1	376.08	6259.56	376.08	7746.4
375.08	4670.18	375.08	6889.17	375.08	10889.7
374.08	4586.47	374.08	6110.14	374.08	10344.3
373.08	4441.15	373.08	6560.36	373.08	8827.31
372.08	5905.13	372.08	6567.18	372.08	9437.49
371.08	5140.71	371.08	6960.52	371.08	9174.26
370.08	5168.11	370.08	5297.16	370.08	9478.6
369.08	5173.95	369.08	7357.71	369.08	9472.09
368.08	5841.63	368.08	6835.22	368.08	9074.09
367.08	5207.47	367.08	6533.02	367.08	9052.87
366.08	5164.88	366.08	6932.01	366.08	9058.38
365.08	5096.07	365.08	6746.4	365.08	10624
364.08	5646.14	364.08	4469.76	364.08	7173.43
363.08	5170.09	363.08	5889.17	363.08	7929.88
362.08	4541.69	362.08	5977.42	362.08	10070.4
361.08	4126.04	361.08	8106.68	361.08	9440.81
360.08	5557.96	360.08	6062.51	360.08	10492.6
359.08	4949.39	359.08	4808.21	359.08	10054.7
358.08	4609.82	358.08	5639.14	358.08	8118.55
357.08	3963.36	357.08	7356.39	357.08	9681.85
356.08	4965.39	356.08	7285.88	356.08	10798.6
355.08	4480.57	355.08	6838.14	355.08	10741.3
354.08	6475.4	354.08	6653.7	354.08	9262.08
353.08	6637.87	353.08	7044.94	353.08	10689.4
352.08	5143.78	352.08	6209.69	352.08	7976.37
351.08	7263.55	351.08	7831.76	351.08	10486.5
350.08	4918.01	350.08	6852.34	350.08	9590.94
349.08	6392.34	349.08	8146.77	349.08	10068.2
348.08	6077.3	348.08	8135.33	348.08	9186.45
347.08	7288.82	347.08	7170.82	347.08	9107.37
346.08	7622.08	346.08	7434.6	346.08	8902.65
345.08	4904.73	345.08	7138.64	345.08	8335.14
344.08	5254.66	344.08	4860.03	344.08	10069
343.08	5825.41	343.08	6814.63	343.08	9748.94
342.08	4785.83	342.08	5813.63	342.08	10273.4
341.08	5025.77	341.08	6597.6	341.08	9223.59
340.08	6581.52	340.08	8633.86	340.08	8484.54
339.08	6103.62	339.08	7414.24	339.08	10282.5
338.08	4482.73	338.08	5834.74	338.08	10564.4
337.08	7203.32	337.08	6127.38	337.08	9861.14
336.08	5258.44	336.08	6544.78	336.08	10668.4
335.08	5159.52	335.08	6542.12	335.08	7418.08
334.08	3980.66	334.08	5829.94	334.08	9714.16
333.08	5374.77	333.08	7588.46	333.08	9681.23
332.08	5881.08	332.08	6423.27	332.08	9986.21
331.08	4430.12	331.08	6816.42	331.08	9336.17
330.08	6113.58	330.08	6686.66	330.08	9344.55
329.08	5022.9	329.08	6891	329.08	10414
328.08	5856.15	328.08	6784.74	328.08	12624.1
327.08	4748.75	327.08	7264.36	327.08	8910.55
326.08	4853.64	326.08	7119.64	326.08	9879.58
325.08	4854.11	325.08	6196.81	325.08	8775.49
324.08	5564.53	324.08	5964.4	324.08	11553.7
323.08	6295.21	323.08	8086.37	323.08	8649.33
322.08	4484.28	322.08	7011.75	322.08	10486.5
321.08	4061.97	321.08	6287.53	321.08	9303.69
320.08	5122.99	320.08	7571.2	320.08	10515.9
319.08	5886.45	319.08	6064.39	319.08	11103.1
318.08	5541.5	318.08	6766.31	318.08	11215.6
317.08	5152.43	317.08	7157.25	317.08	10776
316.08	4569.87	316.08	6138.51	316.08	10039.5
315.08	5769.33	315.08	6553.25	315.08	11679
314.08	4839.36	314.08	8437.25	314.08	11896.3
313.08	5324.47	313.08	8232.18	313.08	11549.7
312.08	4499	312.08	8240.56	312.08	10823.3
311.08	6870.94	311.08	7681.5	311.08	11489
310.08	6360.37	310.08	8591.68	310.08	11043.5
309.08	5034.05	309.08	6759.18	309.08	9650.61
308.08	5666.64	308.08	8270.92	308.08	10658.3
307.08	6056.48	307.08	10561.8	307.08	10863.9
306.08	6900.81	306.08	9146.64	306.08	8766.28
305.08	5587.52	305.08	7680.13	305.08	7933.29
304.08	5020.52	304.08	8837.74	304.08	9574.12
303.08	5598.08	303.08	7309.26	303.08	9025.44
302.08	5695.31	302.08	7261.94	302.08	8467.81
301.08	5777.05	301.08	7103.77	301.08	6928.54
300.08	3783.76	300.08	5834.78	300.08	6758.09
299.08	5843.21	299.08	5825.49	299.08	6296.49
298.08	5089.49	298.08	6305.95	298.08	5159.85
297.08	4903.97	297.08	4887.7	297.08	5775.22
296.08	5398.32	296.08	5767.25	296.08	5590.97
295.08	4043.27	295.08	3311.66	295.08	5985.26
294.08	4898.22	294.08	4705.61	294.08	6872.55
293.08	4685.54	293.08	4152.75	293.08	5785.78
292.08	5141.31	292.08	3478.63	292.08	8055.46
291.08	3945.67	291.08	3949.24	291.08	8037.93
290.08	6096.96	290.08	4586.37	290.08	10169.3
289.08	5517.98	289.08	5852.63	289.08	9786.91
288.08	5311.96	288.08	8707.77	288.08	13611.1
287.08	6372.07	287.08	7115.87	287.08	12906.9
286.08	14458.5	286.08	14965.3	286.08	15227.4
285.08	24082.4	285.08	41721.5	285.08	44174
284.08	14767.2	284.08	31183.2	284.08	69742.2
283.08	6326.82	283.08	8984.87	283.08	17500.1
282.08	4960.81	282.08	3881.1	282.08	3354.88
281.08	2998.22	281.08	3595.19	281.08	664.198
280.08	4903.64	280.08	3728.17	280.08	851.271
279.08	3629.52	279.08	2821.64	279.08	561.604
278.08	3368.82	278.08	2904.6	278.08	1256.09
277.08	3914.45	277.08	3482.81	277.08	407.218
276.08	3774.99	276.08	3242.45	276.08	416.139
275.08	3750.67	275.08	3831.42	275.08	208.145
274.08	2634.9	274.08	2504.31	274.08	664.761
273.08	3604.13	273.08	1977.29	273.08	272.456
272.08	4219.44	272.08	3579.12	272.08	475.166
271.08	4500.63	271.08	3725.74	271.08	462.922
270.08	4330.21	270.08	3273.99	270.08	521.485
269.08	3790.11	269.08	3095.19	269.08	626.048
268.08	3908.73	268.08	3440.73	268.08	313.127
267.08	3379.66	267.08	3688.27	267.08	208.873
266.08	2960.21	266.08	2658.92	266.08	208.941
265.08	4176.73	265.08	3131.74	265.08	209.044
264.08	4938.31	264.08	3875.08	264.08	418.267
263.08	4483.34	263.08	3572.75	263.08	370.522
262.08	4758.68	262.08	2664.64	262.08	361.906
261.08	4546.4	261.08	2822.21	261.08	314.083
260.08	4455.33	260.08	3252.88	260.08	418.952
259.08	3824.23	259.08	2494.64	259.08	209.567
258.08	3769.47	258.08	3479.93	258.08	524.162
257.08	3921.7	257.08	3716.33	257.08	147.008
256.08	3633.94	256.08	3261.65	256.08	533.798
255.08	3773.04	255.08	3465.55	255.08	834.141
254.08	3840.79	254.08	3039.9	254.08	269.159
253.08	3597.02	253.08	2382.02	253.08	471.626
252.08	3278.9	252.08	3711.78	252.08	407.492
251.08	4076.21	251.08	3586.29	251.08	339.363
250.08	4143.72	250.08	3204.16	250.08	147.847
249.08	4925.76	249.08	4232.32	249.08	526.137
248.08	4726.23	248.08	3595.47	248.08	1052.74
247.08	3508.53	247.08	3189.03	247.08	105.315
246.08	4301.72	246.08	3572.31	246.08	738.964
245.08	4114.06	245.08	2922.58	245.08	151.842
244.08	4076.15	244.08	4615.9	244.08	795.684
243.08	3620.31	243.08	3250.01	243.08	316.462
242.08	3850.94	242.08	4223.76	242.08	475.641
241.08	3487.14	241.08	3913.63	241.08	896.762
240.08	4802.86	240.08	3215.48	240.08	259.264
239.08	3519.9	239.08	3069.69	239.08	520.923
238.08	4530.35	238.08	3043.63	238.08	593.695
237.08	3221.66	237.08	3596.29	237.08	0
236.08	4160.77	236.08	3643.59	236.08	740.638
235.08	4710.13	235.08	3134.86	235.08	586.588
234.08	3506.08	234.08	3455.32	234.08	895.707
233.08	4755.72	233.08	3564.52	233.08	271.13
232.08	4451.79	232.08	4449.53	232.08	258.686
231.08	4300.15	231.08	3943.44	231.08	318.106
230.08	4567.15	230.08	3413.37	230.08	212.158
229.08	4087.76	229.08	3764.63	229.08	424.504
228.08	4504.2	228.08	4369.55	228.08	637
227.08	3624.13	227.08	2694.56	227.08	264.423
226.08	4639.62	226.08	3514.92	226.08	373.018
225.08	3635.64	225.08	3483.95	225.08	744.111
224.08	4289.2	224.08	4344.74	224.08	212.718
223.08	3690.33	223.08	3020.13	223.08	106.374
222.08	3342.14	222.08	2949.82	222.08	212.852
221.08	4543.12	221.08	4335.85	221.08	377.134
220.08	4183.2	220.08	4102.1	220.08	642.869
219.08	3578.93	219.08	2606.73	219.08	386.678
218.08	3920.32	218.08	3396.11	218.08	355.692
217.08	5211.7	217.08	3706.4	217.08	1109.38
216.08	5258.09	216.08	3090.27	216.08	646.212
215.08	4267.93	215.08	2272.16	215.08	378.072
214.08	3692.01	214.08	2742.9	214.08	741.494
213.08	4549.42	213.08	2652.17	213.08	375.445
212.08	4016.59	212.08	2352.69	212.08	213.756
211.08	4415.64	211.08	3376.36	211.08	213.871
210.08	4115.72	210.08	3590.18	210.08	106.985
209.08	4486.79	209.08	2819.27	209.08	163.139
208.08	4498.59	208.08	3745.52	208.08	372.085
207.08	4069.02	207.08	3498.82	207.08	321.293
206.08	4367.29	206.08	3374.01	206.08	642.872
205.08	4340.88	205.08	1754.81	205.08	272.46
204.08	4324.64	204.08	2837.16	204.08	263.61
203.08	4139.05	203.08	3656.63	203.08	214.533
202.08	3803.65	202.08	3547.71	202.08	0
201.08	4836.05	201.08	3543.31	201.08	536.852
200.08	4795.52	200.08	3445.91	200.08	644.499
199.08	4314.05	199.08	3539.86	199.08	488.074
198.08	4349.41	198.08	4933.02	198.08	307.449
197.08	4810.09	197.08	3566.54	197.08	494.548
196.08	4645.53	196.08	2916.4	196.08	850.962
195.08	3599.96	195.08	4392.14	195.08	440.381
194.08	4081.47	194.08	3869.45	194.08	323.042
193.08	4368.8	193.08	4276.9	193.08	481.76
192.08	3410.32	192.08	3057.66	192.08	272.437
191.08	4195.9	191.08	3183.74	191.08	215.645
190.08	3824.21	190.08	3513.99	190.08	259.055
189.08	4880.34	189.08	2998.35	189.08	388.264
188.08	3287.76	188.08	2700.33	188.08	215.9
187.08	3587.26	187.08	4288.62	187.08	107.988
186.08	4688.87	186.08	3220.15	186.08	369.416
185.08	5596.67	185.08	3062.4	185.08	495.114
184.08	4142.07	184.08	3428.25	184.08	540.693
183.08	4949.78	183.08	3363.05	183.08	324.535
182.08	3744.31	182.08	2542.89	182.08	649.335
181.08	5786.13	181.08	2724.85	181.08	216.549
180.08	3288.11	180.08	3942.89	180.08	269.611
179.08	4293.7	179.08	2538.84	179.08	488.775
178.08	3941.41	178.08	3084.21	178.08	216.819
177.08	3805.83	177.08	3338.41	177.08	108.462
176.08	5769.16	176.08	4594.99	176.08	325.465
175.08	3009.59	175.08	3631.47	175.08	496.727
174.08	3041.94	174.08	3465.41	174.08	419.137
173.08	4669.05	173.08	4127.82	173.08	604.329
172.08	4207.78	172.08	2697.8	172.08	652.033
171.08	3982	171.08	3227.42	171.08	280.173
170.08	5226.48	170.08	3173.2	170.08	759.463
169.08	3557.3	169.08	3195.81	169.08	156.76
168.08	5097.14	168.08	3971.25	168.08	544.282
167.08	4323.16	167.08	3540.84	167.08	435.634
166.08	3818.75	166.08	2995.69	166.08	530.974
165.08	3878.2	165.08	3202.57	165.08	340.718
164.08	4018.66	164.08	3781.47	164.08	545.199
163.08	5101.09	163.08	3646.26	163.08	654.502
162.08	5424.38	162.08	2983.73	162.08	327.374
161.08	4308.09	161.08	2528.55	161.08	764.22
160.08	2992.25	160.08	2883.95	160.08	327.644
159.08	3831.46	159.08	3896.6	159.08	277.72
158.08	4800.35	158.08	4028.93	158.08	378.006
157.08	4064.74	157.08	2405.75	157.08	218.708
156.08	5384.18	156.08	4021.68	156.08	437.584
155.08	5170.63	155.08	4272.99	155.08	437.754
154.08	8551.52	154.08	3450.02	154.08	218.973
153.08	6826.04	153.08	4310.02	153.08	547.661
152.08	4693.33	152.08	4011.41	152.08	390.007
151.08	5760.1	151.08	4583.44	151.08	313.507
150.08	4394.43	150.08	4123.3	150.08	621.224
149.08	4345.11	149.08	3418.25	149.08	1197.58
148.08	4601.79	148.08	3859.57	148.08	155.764
147.08	4117.63	147.08	3808.24	147.08	173.572
146.08	5074.97	146.08	3258.49	146.08	329.552
145.08	4349.25	145.08	3501.32	145.08	439.578
144.08	5674.2	144.08	3764.67	144.08	549.687
143.08	4435.88	143.08	3925.98	143.08	879.828
142.08	5422.75	142.08	3838.3	142.08	220.07
141.08	4733.14	141.08	4081.1	141.08	718.14
140.08	5281.87	140.08	4952.77	140.08	382.709
139.08	5705.37	139.08	4816.33	139.08	330.503
138.08	4108.58	138.08	3441.63	138.08	330.609
137.08	4349	137.08	3027.01	137.08	268.665
136.08	3810.06	136.08	3690.4	136.08	503.309
135.08	4623.41	135.08	3709.37	135.08	441.415
134.08	3188.93	134.08	3210.56	134.08	331.184
133.08	3869.14	133.08	2957.1	133.08	331.334
132.08	3450.1	132.08	3547.73	132.08	552.4
131.08	3624.55	131.08	3552.67	131.08	451.35
130.08	3277.63	130.08	3608.69	130.08	433.023
129.08	2956.08	129.08	4291	129.08	378.247
128.08	2974.39	128.08	2530.13	128.08	124.23
127.08	2918.54	127.08	3674.73	127.08	272.152
126.08	3144.47	126.08	2484.94	126.08	396.138
125.08	3720.38	125.08	3541.76	125.08	490.069
124.08	4284.78	124.08	2204.39	124.08	554.244
123.08	3161.18	123.08	3450.51	123.08	665.323
122.08	4849.04	122.08	2272.59	122.08	281.967
121.08	7768.27	121.08	3564.56	121.08	833.103
120.08	14257.3	120.08	3825.78	120.08	327.67
119.08	17456.5	119.08	4471.99	119.08	681.58
118.08	10977.7	118.08	5596.22	118.08	540.429
117.08	5263.07	117.08	4429.81	117.08	555.798
116.08	3724.71	116.08	4881.37	116.08	596.874
115.08	2539.35	115.08	4109.16	115.08	626.661
114.08	2017.09	114.08	3012.52	114.08	112.837
113.08	2392.74	113.08	3378.74	113.08	332.493
112.08	2282.7	112.08	3661.81	112.08	111.408
111.08	2848.21	111.08	3249.97	111.08	111.439
110.08	2330.99	110.08	3462.07	110.08	512.216
109.08	2409.54	109.08	2748.44	109.08	379.857
108.08	1555.37	108.08	2737.12	108.08	395.16
107.08	2222.99	107.08	2784.05	107.08	162.75
106.08	1798.32	106.08	3015.79	106.08	174.152
105.08	3357.1	105.08	3026.96	105.08	319.48
104.08	3502.96	104.08	2894.66	104.08	458.798
103.08	5988.17	103.08	2684.71	103.08	276.776
102.08	6054.93	102.08	5234.8	102.08	666.743
101.08	4626.26	101.08	3268.77	101.08	624.406
100.08	2957.93	100.08	3289.58	100.08	551.841
99.08	3282.09	99.08	3991.79	99.08	555.997
98.08	2999.23	98.08	3636.3	98.08	227.99
97.08	2003.5	97.08	2461.22	97.08	904.4
96.08	2665.39	96.08	3251.55	96.08	275.612
95.08	1827.84	95.08	2247.64	95.08	336.512
94.08	1643.86	94.08	2649.48	94.08	224.414
93.08	2634.34	93.08	2619.14	93.08	167.189
92.08	2066.93	92.08	2425.51	92.08	394.228
91.08	2628.72	91.08	2848.27	91.08	449.377
90.08	2891.28	90.08	2341.76	90.08	674.317
89.08	1402.71	89.08	2728.94	89.08	0
88.08	1752.62	88.08	2397.04	88.08	449.97
87.08	1340.54	87.08	3103.54	87.08	388.732
86.08	1473.34	86.08	2028.3	86.08	736.859
85.08	879.262	85.08	2345.26	85.08	450.497
84.08	1488.34	84.08	2298.63	84.08	337.985
83.08	903.655	83.08	2017.41	83.08	502.074
82.08	1168.92	82.08	3103.22	82.08	738.089
81.08	1248.65	81.08	2394.89	81.08	451.196
80.08	1742.48	80.08	1206.3	80.08	677.098
79.08	1586.5	79.08	1863.53	79.08	336.317
78.08	2490.59	78.08	2540.32	78.08	628.298
77.08	1577.85	77.08	2092.61	77.08	955.592
76.08	4020.91	76.08	2704.88	76.08	339.097
75.08	13241.6	75.08	4128.13	75.08	565.403
74.08	15069.7	74.08	4560.51	74.08	226.241
73.08	2506	73.08	4498.94	73.08	339.472
72.08	1521.23	72.08	2827.16	72.08	113.212
71.08	1244.26	71.08	2620.44	71.08	226.49
70.08	1124.71	70.08	4512	70.08	453.244
69.08	1322.61	69.08	4482.25	69.08	725.645
68.08	1112.13	68.08	5801.68	68.08	348.118
67.08	975.438	67.08	3843.54	67.08	173.357
66.08	1570.54	66.08	1702.29	66.08	453.957
65.08	1380.67	65.08	2369.91	65.08	1021.79
64.08	1430.54	64.08	2397.37	64.08	454.332
63.08	2328.16	63.08	1130.31	63.08	0
62.08	1354.57	62.08	742.014	62.08	341.023
61.08	909.705	61.08	1689.38	61.08	227.441
60.08	430.737	60.08	1431.21	60.08	181.402
59.08	934.808	59.08	1085.97	59.08	501.407
58.08	1252.41	58.08	1322.51	58.08	634.972
57.08	1025.06	57.08	1172.78	57.08	389.881
56.08	1139.48	56.08	1097.71	56.08	341.817
55.08	1253.91	55.08	1878.16	55.08	227.99
54.08	1416.28	54.08	1245.98	54.08	570.2
53.08	1270.51	53.08	1201.14	53.08	179.91
52.08	2447.5	52.08	1317.69	52.08	396.237
51.08	1425.58	51.08	867.159	51.08	741.374
50.08	1429.39	50.08	658.935	50.08	851.884
49.08	1142.69	49.08	1273.37	49.08	408.734
48.08	1134.68	48.08	453.262	48.08	48.3611
47.08	1209.95	47.08	1547.08	47.08	513.409
46.08	1027.67	46.08	852.814	46.08	858.862
45.08	750.707	45.08	978.095	45.08	745.148
44.08	1227.12	44.08	857.487	44.08	170.963
43.08	1057.69	43.08	861.929	43.08	465.822
42.08	802.117	42.08	628.994	42.08	450.74
41.08	1210.05	41.08	400.855	41.08	802.455
40.08	739.081	40.08	917.388	40.08	0
39.08	639.854	39.08	1211.44	39.08	573.681
38.08	918.196	38.08	1371.27	38.08	459.08
37.08	1361.74	37.08	1307.08	37.08	344.473
36.08	1994.73	36.08	878.804	36.08	515.669
35.08	1229.89	35.08	1427.09	35.08	759.81
34.08	1028.57	34.08	1093.28	34.08	379.396
33.08	637.757	33.08	980.743	33.08	474.134
32.08	575.263	32.08	982.728	32.08	167.321
31.08	805.712	31.08	1435.42	31.08	577.897
30.08	874.456	30.08	866.809	30.08	401.765
29.08	1089.03	29.08	1204.59	29.08	470.793
28.08	1390.78	28.08	971.752	28.08	333.593
27.08	1755.35	27.08	849.642	27.08	819.065
26.08	2723.48	26.08	1624.19	26.08	856.104
25.08	2469.54	25.08	2550.98	25.08	400.556
24.08	3263.66	24.08	1662.23	24.08	407.188
23.08	4659.56	23.08	1551.43	23.08	184.105
22.08	2127.55	22.08	1412.36	22.08	508.875
21.08	1033.91	21.08	1147.91	21.08	808.864
20.08	693.617	20.08	924.804	20.08	462.415
19.08	947.434	19.08	925.203	19.08	517.134
18.08	93.4022	18.08	809.846	18.08	408.147
17.08	469.005	17.08	749	17.08	694.439
16.08	298.803	16.08	1056.29	16.08	578.929
15.08	231.681	15.08	904.319	15.08	579.143
14.08	526.313	14.08	829.428	14.08	991.825
13.08	459.622	13.08	917.22	13.08	282.895
12.08	637.033	12.08	571.685	12.08	711.593
11.08	738.615	11.08	584.133	11.08	100.193
10.08	1158.18	10.08	875.313	10.08	232.11
9.08	1114.39	9.08	1051.07	9.08	348.313
8.08	866.287	8.08	693.258	8.08	116.16
7.08	999.07	7.08	1801.91	7.08	177.138
6.08	697.49	6.08	976.67	6.08	287.759
5.08	746.481	5.08	1342.65	5.08	116.299
4.08	532.869	4.08	1575.91	4.08	0
3.08	232.741	3.08	1388.02	3.08	116.37
2.08	0	2.08	1172.86	2.08	0
1.08	0	1.08	349.397	1.08	0
0.08	0	0.08	116.52	0.08	0
-0.92	0	-0.92	0	-0.92	116.565
-1.92	0	-1.92	0	-1.92	0
-2.92	0	-2.92	0	-2.92	0
-3.92	0	-3.92	0	-3.92	0
-4.92	0	-4.92	0	-4.92	0
-5.92	0	-5.92	0	-5.92	0
-6.92	0	-6.92	0	-6.92	116.842
-7.92	0	-7.92	116.908	-7.92	116.904
-8.92	116.945	-8.92	0	-8.92	0
-9.92	0	-9.92	0	-9.92	0

## Sheet: f
	Surface porosity (%)		Average pore size (nm)		Liquid entry pressure (bar)
Substrate	7.5	Substrate	752	Substrate	0
CNT	80.8	CNT	198	CNT	1.2

## Sheet: g
Al2O3-CNT membrane
Raman shift (cm-1)	Intensity (arb. units)
4002.79	1187.54
4001.65	1187.54
4000.5	1206.82
3999.36	1208.77
3998.21	1202.05
3997.07	1182.34
3995.92	1182.12
3994.77	1145.11
3993.63	1153.55
3992.48	1159.83
3991.34	1131.5
3990.19	1137.78
3989.04	1122.43
3987.9	1128.71
3986.75	1158.77
3985.6	1186.66
3984.45	1125.93
3983.31	1080.35
3982.16	1144.96
3981.01	1149.07
3979.86	1174.77
3978.71	1109.78
3977.56	1215.36
3976.42	1165.49
3975.27	1119.96
3974.12	1143.49
3972.97	1138.97
3971.82	1069.74
3970.67	1162.27
3969.52	1112.47
3968.37	1129.51
3967.21	1159.47
3966.06	1133.4
3964.91	1100.88
3963.76	1135.14
3962.61	1165.08
3961.46	1087.35
3960.31	1158.19
3959.15	1106.32
3958	1140.55
3956.85	1120.98
3955.7	1103.56
3954.54	1049.59
3953.39	1094.56
3952.24	1111.56
3951.08	1173.69
3949.93	1188.52
3948.77	1130.28
3947.62	1147.26
3946.47	1110.53
3945.31	1030.87
3944.16	1168.1
3943	1124.95
3941.85	1129.04
3940.69	1161.02
3939.53	1154.37
3938.38	1134.85
3937.22	1121.77
3936.07	1087.25
3934.91	1117.07
3933.75	1155.45
3932.59	1138.09
3931.44	1101.45
3930.28	1126.96
3929.12	1105.33
3927.96	1152.25
3926.81	1053.53
3925.65	1158.25
3924.49	1078.83
3923.33	1095.76
3922.17	1097.69
3921.01	1069.68
3919.85	1120.82
3918.69	1169.8
3917.53	1178.14
3916.37	1126.61
3915.21	1173.43
3914.05	1066.36
3912.89	1170.86
3911.73	1123.65
3910.57	1106.35
3909.41	1104.01
3908.25	1155.05
3907.08	1075.86
3905.92	1146.09
3904.76	1094.67
3903.6	1090.2
3902.44	1111.33
3901.27	1083.4
3900.11	1085.33
3898.95	1136.3
3897.78	1123.3
3896.62	1127.35
3895.46	1065.35
3894.29	1101.37
3893.13	1103.3
3891.96	1128.65
3890.8	1077.34
3889.63	1153.78
3888.47	1104.61
3887.3	1132.07
3886.14	1146.76
3884.97	1078.48
3883.8	1116.56
3882.64	1139.75
3881.47	1107.65
3880.3	1145.7
3879.14	1109.36
3877.97	1090.03
3876.8	1079.21
3875.63	1081.14
3874.47	1157.39
3873.3	1127.45
3872.13	1133.61
3870.96	1124.91
3869.79	1048.31
3868.62	1092.67
3867.46	1060.65
3866.29	1041.36
3865.12	1134.47
3863.95	1057.94
3862.78	1159.49
3861.61	1051.19
3860.44	1048.88
3859.27	1074.11
3858.1	1061.2
3856.92	1065.24
3855.75	1069.28
3854.58	1052.14
3853.41	1041.37
3852.24	1130.06
3851.07	1051.56
3849.89	1083.1
3848.72	1135.77
3847.55	1080.58
3846.38	1105.75
3845.2	1090.75
3844.03	1132.82
3842.85	1075.56
3841.68	1069.02
3840.51	1041.36
3839.33	1144.66
3838.16	1100.1
3836.98	1116.79
3835.81	1082.81
3834.63	1097.38
3833.46	1067.64
3832.28	1037.91
3831.11	1020.84
3829.93	1067.05
3828.75	1022.57
3827.58	1102.49
3826.4	1060.13
3825.22	1040.97
3824.05	1146.12
3822.87	1027.95
3821.69	1154.12
3820.51	1063.36
3819.34	1067.38
3818.16	1052.45
3816.98	1033.31
3815.8	997.349
3814.62	1041.34
3813.44	1072.7
3812.26	1024.13
3811.08	1013.43
3809.9	1057.39
3808.72	1025.67
3807.54	1099.02
3806.36	1082.01
3805.18	964.179
3804	1062.71
3802.82	999.519
3801.64	1024.53
3800.46	1011.74
3799.28	1013.65
3798.1	1023.96
3796.91	1078.31
3795.73	954.361
3794.55	1059.04
3793.37	1069.33
3792.18	1056.55
3791	997.669
3789.82	1037.3
3788.63	1074.82
3787.45	990.83
3786.26	1009.5
3785.08	1028.15
3783.9	1057.27
3782.71	1008.93
3781.53	1075.72
3780.34	1010.65
3779.15	1043.94
3777.97	1089.76
3776.78	974.538
3775.6	974.358
3774.41	990.901
3773.22	1078.5
3772.04	1030.24
3770.85	1017.51
3769.66	998.522
3768.48	983.716
3767.29	1023.21
3766.1	1060.6
3764.91	1037.44
3763.72	1018.47
3762.54	980.717
3761.35	984.708
3760.16	990.782
3758.97	1013.54
3757.78	1030.03
3756.59	1081.96
3755.4	1017.14
3754.21	1046.13
3753.02	1006.35
3751.83	1008.24
3750.64	1008.06
3749.45	968.304
3748.26	982.698
3747.06	965.863
3745.87	1001.06
3744.68	977.989
3743.49	1004.85
3742.3	1021.31
3741.1	952.488
3739.91	1014.69
3738.72	977.081
3737.53	960.271
3736.33	993.342
3735.14	1018.09
3733.94	984.664
3732.75	980.327
3731.56	938.613
3730.36	957.124
3729.17	1033.75
3727.97	960.919
3726.78	1041.67
3725.58	985.458
3724.39	1001.87
3723.19	966.426
3721.99	955.879
3720.8	995.09
3719.6	1005.27
3718.4	965.707
3717.21	959.312
3716.01	983.992
3714.81	985.88
3713.62	917.361
3712.42	948.246
3711.22	995.68
3710.02	1016.19
3708.82	984.963
3707.62	951.678
3706.43	974.254
3705.23	955.46
3704.03	942.876
3702.83	1010.92
3701.63	942.524
3700.43	994.013
3699.23	1018.62
3698.03	952.327
3696.83	979
3695.62	989.142
3694.42	976.57
3693.22	990.838
3692.02	992.718
3690.82	1027.61
3689.62	965.527
3688.41	952.971
3687.21	961.043
3686.01	989.731
3684.81	960.685
3683.6	956.383
3682.4	985.056
3681.2	993.114
3679.99	986.749
3678.79	939.193
3677.58	943.137
3676.38	955.314
3675.17	969.545
3673.97	973.481
3672.76	950.664
3671.56	966.946
3670.35	1059.33
3669.15	919.284
3667.94	917.056
3666.73	947.722
3665.53	1009.21
3664.32	957.644
3663.11	998.558
3661.91	955.232
3660.7	977.647
3659.49	983.625
3658.28	956.751
3657.08	964.783
3655.87	925.608
3654.66	980.839
3653.45	910.902
3652.24	994.831
3651.03	1035.66
3649.82	928.846
3648.61	943.022
3647.4	969.492
3646.19	1008.25
3644.98	991.668
3643.77	915.687
3642.56	968.768
3641.35	978.826
3640.14	1011.4
3638.93	974.366
3637.71	976.231
3636.5	898.292
3635.29	953.362
3634.08	902.047
3632.87	930.509
3631.65	1012.12
3630.44	942.428
3629.23	940.207
3628.01	968.641
3626.8	960.288
3625.58	919.252
3624.37	949.717
3623.16	963.833
3621.94	918.737
3620.73	930.813
3619.51	932.679
3618.3	928.424
3617.08	995.574
3615.86	926.037
3614.65	931.982
3613.43	923.652
3612.21	880.669
3611	937.573
3609.78	1004.65
3608.56	973.897
3607.35	949.27
3606.13	916.505
3604.91	957.059
3603.69	934.485
3602.47	905.813
3601.26	895.468
3600.04	909.543
3598.82	923.614
3597.6	894.965
3596.38	927.335
3595.16	916.995
3593.94	969.678
3592.72	910.554
3591.5	922.577
3590.28	879.737
3589.06	910.043
3587.84	917.996
3586.62	913.763
3585.39	893.29
3584.17	893.122
3582.95	919.338
3581.73	911.049
3580.5	896.678
3579.28	924.906
3578.06	930.817
3576.84	950.917
3575.61	958.848
3574.39	940.427
3573.17	915.934
3571.94	919.814
3570.72	901.411
3569.49	945.798
3568.27	943.596
3567.04	894.831
3565.82	931.097
3564.59	886.4
3563.37	957.051
3562.14	896.182
3560.91	910.172
3559.69	956.513
3558.46	889.613
3557.23	911.682
3556.01	917.574
3554.78	949.733
3553.55	951.575
3552.33	975.636
3551.1	886.592
3549.87	880.368
3548.64	948.842
3547.41	924.443
3546.18	883.908
3544.95	916.025
3543.72	905.767
3542.5	877.36
3541.26	939.708
3540.04	953.644
3538.8	949.434
3537.57	935.147
3536.34	953.107
3535.11	862.269
3533.88	882.25
3532.65	884.098
3531.42	938.296
3530.19	861.621
3528.95	921.842
3527.72	921.669
3526.49	945.639
3525.26	889.136
3524.02	947.295
3522.79	927.008
3521.56	878.582
3520.32	900.529
3519.09	926.486
3517.85	898.181
3516.62	904.039
3515.38	988.23
3514.15	889.641
3512.92	911.56
3511.68	967.598
3510.44	959.387
3509.21	899.005
3507.97	880.779
3506.74	980.911
3505.5	930.587
3504.26	876.272
3503.03	866.083
3501.79	899.996
3500.55	919.867
3499.31	875.613
3498.08	931.541
3496.84	945.386
3495.6	965.233
3494.36	921.004
3493.12	938.846
3491.88	924.66
3490.64	884.465
3489.4	952.321
3488.16	904.135
3486.92	875.965
3485.68	911.792
3484.44	921.616
3483.2	949.426
3481.96	913.275
3480.72	917.099
3479.48	960.875
3478.24	894.784
3476.99	900.606
3475.75	902.433
3474.51	924.22
3473.27	878.143
3472.02	909.904
3470.78	963.599
3469.54	931.502
3468.29	911.384
3467.05	929.157
3465.81	885.125
3464.56	908.876
3463.32	956.531
3462.07	938.419
3460.83	890.433
3459.58	896.24
3458.34	913.993
3457.09	965.584
3455.85	877.819
3454.6	951.288
3453.35	915.293
3452.11	859.417
3450.86	928.871
3449.61	841.195
3448.37	882.79
3447.12	934.309
3445.87	955.995
3444.62	912.097
3443.37	915.899
3442.12	883.944
3440.88	921.511
3439.63	929.28
3438.38	905.281
3437.13	942.823
3435.88	908.908
3434.63	948.419
3433.38	942.289
3432.13	898.476
3430.88	916.154
3429.63	912.016
3428.38	925.719
3427.12	889.87
3425.87	907.536
3424.62	909.345
3423.37	865.597
3422.12	905.041
3420.86	883.09
3419.61	942.312
3418.36	896.611
3417.11	908.315
3415.85	896.272
3414.6	907.971
3413.34	903.844
3412.09	903.673
3410.84	946.997
3409.58	893.448
3408.33	913.042
3407.07	904.966
3405.82	966.036
3404.56	902.648
3403.3	951.847
3402.05	929.949
3400.79	880.422
3399.54	888.15
3398.28	937.314
3397.02	939.11
3395.76	907.371
3394.51	966.365
3393.25	952.379
3391.99	967.97
3390.73	922.453
3389.47	955.78
3388.22	914.223
3386.96	923.899
3385.7	949.328
3384.44	909.765
3383.18	937.156
3381.92	952.726
3380.66	909.248
3379.4	944.495
3378.14	944.316
3376.88	887.095
3375.62	882.994
3374.35	949.678
3373.09	910.181
3371.83	933.594
3370.57	905.906
3369.31	960.746
3368.04	935.028
3366.78	932.887
3365.52	940.564
3364.26	928.607
3362.99	975.539
3361.73	904.705
3360.46	933.965
3359.2	955.367
3357.94	953.225
3356.67	902.058
3355.41	945.021
3354.14	948.762
3352.88	981.9
3351.61	973.876
3350.34	940.386
3349.08	1002.89
3347.81	1000.74
3346.54	1008.38
3345.28	965.122
3344.01	955.152
3342.74	962.798
3341.48	915.659
3340.21	923.31
3338.94	979.852
3337.67	944.469
3336.4	985.346
3335.13	1014.48
3333.87	975.2
3332.6	957.429
3331.33	1002.18
3330.06	931.674
3328.79	966.648
3327.52	978.179
3326.25	977.994
3324.98	995.373
3323.71	981.525
3322.43	979.387
3321.16	1004.56
3319.89	973.165
3318.62	963.23
3317.35	1007.89
3316.08	1023.29
3314.8	966.579
3313.53	1022.9
3312.26	995.432
3310.98	952.394
3309.71	1034
3308.44	1008.49
3307.16	982.996
3305.89	965.293
3304.61	998.188
3303.34	918.236
3302.06	1060.05
3300.79	982.062
3299.51	1044.09
3298.24	1049.73
3296.96	995.106
3295.68	994.917
3294.41	1045.24
3293.13	1027.56
3291.85	1058.44
3290.58	1097.07
3289.3	1013.38
3288.02	1005.43
3286.74	1121.67
3285.47	1022.51
3284.19	1107.67
3282.91	1049.27
3281.63	1093.67
3280.35	1013.97
3279.07	1071.93
3277.79	1056.22
3276.51	1075.4
3275.23	1040.32
3273.95	1059.49
3272.67	1061.23
3271.39	1122.98
3270.11	1103.41
3268.83	1114.82
3267.54	1099.12
3266.26	1168.56
3264.98	1083.23
3263.7	1142.98
3262.42	1140.82
3261.13	1173.47
3259.85	1179.05
3258.57	1120.85
3257.28	1184.39
3256	1147.46
3254.72	1100.89
3253.43	1216.54
3252.15	1181.56
3250.86	1192.92
3249.58	1165.67
3248.29	1236.84
3247.01	1252.04
3245.72	1230.58
3244.43	1207.21
3243.15	1170.34
3241.86	1187.47
3240.58	1245.06
3239.29	1260.24
3238	1217.62
3236.71	1311.77
3235.43	1276.85
3234.14	1241.95
3232.85	1276.37
3231.56	1285.75
3230.27	1281.65
3228.98	1241
3227.69	1313.86
3226.4	1271.3
3225.12	1369.13
3223.83	1326.57
3222.54	1422.43
3221.24	1389.48
3219.95	1421.88
3218.66	1456.19
3217.37	1352.19
3216.08	1422.99
3214.79	1386.24
3213.5	1466.6
3212.2	1401.06
3210.91	1492.9
3209.62	1473.43
3208.33	1457.8
3207.03	1390.4
3205.74	1466.83
3204.45	1478.06
3203.15	1489.27
3201.86	1544.56
3200.56	1484.87
3199.27	1478.84
3197.97	1524.52
3196.68	1441.89
3195.38	1502.88
3194.09	1556.19
3192.79	1563.55
3191.5	1528.81
3190.2	1473.04
3188.9	1505.27
3187.61	1560.44
3186.31	1525.72
3185.01	1540.73
3183.71	1513.67
3182.42	1498.1
3181.12	1509.27
3179.82	1413.48
3178.52	1550.71
3177.22	1552.32
3175.92	1559.66
3174.62	1557.45
3173.32	1517.08
3172.02	1530.15
3170.72	1583.27
3169.42	1567.71
3168.12	1525.45
3166.82	1570.92
3165.52	1559.18
3164.22	1564.6
3162.92	1533.81
3161.62	1470.65
3160.31	1605.6
3159.01	1555.78
3157.71	1544.06
3156.41	1499.98
3155.1	1551.08
3153.8	1510.83
3152.5	1506.73
3151.19	1527.37
3149.89	1534.68
3148.58	1570.51
3147.28	1591.12
3145.97	1505.29
3144.67	1579.11
3143.36	1537.01
3142.06	1529.12
3140.75	1479.44
3139.45	1528.53
3138.14	1539.63
3136.83	1535.54
3135.53	1482.11
3134.22	1565.3
3132.91	1521.37
3131.61	1515.39
3130.3	1570.09
3128.99	1550.83
3127.68	1603.61
3126.37	1605.2
3125.06	1559.41
3123.75	1485.23
3122.45	1551.24
3121.14	1600.18
3119.83	1512.78
3118.52	1531.41
3117.21	1493.27
3115.89	1511.9
3114.58	1519.18
3113.27	1594.55
3111.96	1531.84
3110.65	1493.73
3109.34	1561.49
3108.03	1633.02
3106.71	1572.23
3105.4	1536.03
3104.09	1565.96
3102.77	1563.77
3101.46	1635.22
3100.15	1629.25
3098.83	1510.02
3097.52	1587.1
3096.21	1658.5
3094.89	1567.63
3093.58	1603.16
3092.26	1599.08
3090.95	1625.17
3089.63	1628.63
3088.31	1660.35
3087	1605.39
3085.68	1593.78
3084.36	1659.4
3083.05	1674.14
3081.73	1643.69
3080.41	1656.56
3079.09	1624.24
3077.78	1625.81
3076.46	1644.31
3075.14	1675.97
3073.82	1681.29
3072.5	1633.96
3071.18	1541.53
3069.86	1699.12
3068.54	1589.8
3067.22	1615.79
3065.9	1698.13
3064.58	1667.76
3063.26	1648.66
3061.94	1633.32
3060.62	1704.33
3059.3	1662.72
3057.98	1701.8
3056.66	1752.12
3055.33	1736.78
3054.01	1653.94
3052.69	1709.87
3051.37	1750.77
3050.04	1703.58
3048.72	1712.62
3047.39	1744.14
3046.07	1741.93
3044.75	1752.83
3043.42	1671.99
3042.1	1671.66
3040.77	1757.43
3039.45	1813.23
3038.12	1764.24
3036.79	1765.77
3035.47	1795.35
3034.14	1712.74
3032.82	1781.57
3031.49	1863.47
3030.16	1780.89
3028.83	1801.1
3027.51	1737.24
3026.18	1848.96
3024.85	1807.52
3023.52	1878.12
3022.19	1864.69
3020.87	1744.89
3019.54	1746.42
3018.21	1859.88
3016.88	1906.15
3015.55	1877.81
3014.22	1931.51
3012.89	1852.85
3011.56	1871.13
3010.22	1889.4
3008.89	1967.28
3007.56	1942.69
3006.23	1884.58
3004.9	1919.59
3003.57	1941.56
3002.23	1954.21
3000.9	1918.48
2999.57	2005.55
2998.23	1910.3
2996.9	1915.51
2995.57	2009.97
2994.23	1996.56
2992.9	2044.5
2991.56	2066.41
2990.23	2019.56
2988.89	2134.34
2987.56	2093.07
2986.22	2046.24
2984.89	2069.98
2983.55	2075.15
2982.21	2137.84
2980.88	2050.23
2979.54	2120.32
2978.2	2123.62
2976.87	2217.78
2975.53	2109.82
2974.19	2252.14
2972.85	2175.72
2971.51	2136.39
2970.18	2224.9
2968.84	2200.39
2967.5	2168.48
2966.16	2218.05
2964.82	2173.2
2963.48	2180.18
2962.14	2218.61
2960.8	2210.79
2959.46	2258.45
2958.12	2233.97
2956.77	2281.61
2955.43	2331.08
2954.09	2223.43
2952.75	2339.42
2951.41	2314.95
2950.06	2338.51
2948.72	2286.35
2947.38	2350.53
2946.03	2355.61
2944.69	2379.15
2943.35	2352.85
2942	2356.09
2940.66	2388.84
2939.31	2360.71
2937.97	2354.72
2936.62	2392.98
2935.28	2433.06
2933.93	2375.46
2932.59	2301.3
2931.24	2381.91
2929.89	2414.6
2928.55	2397.56
2927.2	2389.73
2925.85	2431.6
2924.5	2390.65
2923.16	2423.3
2921.81	2389.72
2920.46	2407.65
2919.11	2447.64
2917.76	2463.71
2916.41	2398.89
2915.06	2442.54
2913.71	2506.38
2912.37	2467.31
2911.01	2334.58
2909.67	2506.75
2908.31	2506.27
2906.96	2415.83
2905.61	2374.98
2904.26	2449.76
2902.91	2434.6
2901.56	2505.67
2900.2	2417.15
2898.85	2469.86
2897.5	2405.21
2896.15	2441.4
2894.79	2418.94
2893.44	2407.48
2892.08	2350.22
2890.73	2483.46
2889.38	2338.32
2888.02	2411.1
2886.67	2454.56
2885.31	2333.3
2883.96	2444.46
2882.6	2396.42
2881.25	2430.7
2879.89	2466.8
2878.53	2376.74
2877.18	2368.96
2875.82	2458.05
2874.46	2395.45
2873.1	2438.83
2871.75	2357.99
2870.39	2426.92
2869.03	2360.72
2867.67	2411.38
2866.31	2356.15
2864.95	2384.89
2863.59	2389.9
2862.23	2325.6
2860.87	2414.5
2859.51	2337.45
2858.15	2391.69
2856.79	2458.66
2855.43	2379.82
2854.07	2392.11
2852.71	2366.14
2851.35	2376.61
2849.99	2407.1
2848.62	2382.97
2847.26	2340.64
2845.9	2325.63
2844.53	2285.15
2843.17	2428.41
2841.81	2358.82
2840.44	2349.27
2839.08	2363.36
2837.71	2381.07
2836.35	2376.98
2834.99	2336.54
2833.62	2321.55
2832.25	2350.16
2830.89	2304.3
2829.52	2327.46
2828.16	2283.44
2826.79	2395.51
2825.42	2295.25
2824.06	2274.85
2822.69	2288.91
2821.32	2344.68
2819.95	2311.59
2818.58	2314.76
2817.22	2328.81
2815.85	2264.94
2814.48	2237.32
2813.11	2367.3
2811.74	2330.62
2810.37	2326.54
2809	2307.99
2807.63	2244.19
2806.26	2305.27
2804.89	2248.74
2803.52	2324.27
2802.15	2249.67
2800.77	2247.43
2799.4	2250.6
2798.03	2183.29
2796.66	2300.32
2795.29	2287.22
2793.91	2236.2
2792.54	2320.64
2791.17	2298.52
2789.79	2245.72
2788.42	2245.28
2787.04	2172.66
2785.67	2211.93
2784.29	2245.77
2782.92	2203.85
2781.54	2207.03
2780.17	2233.64
2778.79	2251.23
2777.42	2173.3
2776.04	2199.9
2774.66	2199.47
2773.29	2287.29
2771.91	2216.61
2770.53	2181.97
2769.15	2190.55
2767.77	2202.72
2766.4	2209.48
2765.02	2261.22
2763.64	2197.83
2762.26	2159.63
2760.88	2299.44
2759.5	2174.97
2758.12	2267.99
2756.74	2213.65
2755.36	2121.59
2753.98	2219.96
2752.6	2246.47
2751.22	2240.64
2749.83	2207.89
2748.45	2273.86
2747.07	2174.73
2745.69	2143.8
2744.31	2193.61
2742.92	2171.66
2741.54	2260.88
2740.16	2283.74
2738.77	2125.58
2737.39	2178.92
2736	2205.36
2734.62	2178.06
2733.24	2140.03
2731.85	2125.29
2730.46	2164.25
2729.08	2244.37
2727.69	2150.88
2726.31	2189.81
2724.92	2148.25
2723.53	2135.31
2722.15	2261.84
2720.76	2172.01
2719.37	2159.07
2717.98	2226.55
2716.6	2233.26
2715.21	2207.82
2713.82	2096.66
2712.43	2142.67
2711.04	2201.16
2709.65	2266.77
2708.26	2148.55
2706.87	2157.05
2705.48	2138.79
2704.09	2175.82
2702.7	2132.6
2701.31	2144.66
2699.92	2115.72
2698.53	2195.5
2697.13	2241.39
2695.74	2230.26
2694.35	2126.53
2692.96	2142.13
2691.56	2205.81
2690.17	2073.65
2688.78	2123.08
2687.38	2200.95
2685.99	2164.94
2684.59	2148.5
2683.2	2123.19
2681.8	2158.33
2680.41	2175.68
2679.01	2193.02
2677.62	2135.73
2676.22	2167.29
2674.83	2140.22
2673.43	2114.94
2672.03	2196.2
2670.63	2091.03
2669.24	2097.72
2667.84	2109.73
2666.44	2166.08
2665.04	2195.81
2663.65	2142.18
2662.25	2159.49
2660.85	2162.61
2659.45	2167.5
2658.05	2158.21
2656.65	2117.04
2655.25	2100.69
2653.85	2158.71
2652.45	2163.6
2651.05	2092.36
2649.65	2134.43
2648.24	2164.09
2646.84	2061.05
2645.44	2087.18
2644.04	2065.55
2642.63	2112.88
2641.23	2048.83
2639.83	2127.96
2638.42	2069.22
2637.02	2114.75
2635.62	2013.65
2634.21	2085.66
2632.81	2104.67
2631.4	2024.82
2630	2091.49
2628.59	2034.61
2627.19	2034.21
2625.78	2039.1
2624.38	1999.9
2622.97	2057.69
2621.56	2016.74
2620.16	2055.12
2618.75	2088.19
2617.34	2068.4
2615.93	2069.76
2614.52	1997.14
2613.12	1982.66
2611.71	2077.33
2610.3	2073.41
2608.89	2055.4
2607.48	2047.96
2606.07	1978.95
2604.66	2001.42
2603.25	2011.58
2601.84	1918
2600.43	1965.08
2599.02	1971.72
2597.6	1944.98
2596.19	1972.7
2594.78	1951.24
2593.37	1964.9
2591.96	1962.76
2590.54	1909.71
2589.13	1960.23
2587.72	2000.2
2586.3	1899.81
2584.89	1945.04
2583.47	1893.8
2582.06	1860.12
2580.64	1877.28
2579.23	1952.26
2577.81	1892.3
2576.4	1849.89
2574.98	1874.04
2573.57	1878.93
2572.15	1840.04
2570.73	1921.94
2569.32	1825.31
2567.9	1880.94
2566.48	1864.82
2565.06	1888.94
2563.64	1794.14
2562.23	1814.77
2560.81	1868.59
2559.39	1794.82
2557.97	1838.15
2556.55	1811.58
2555.13	1765.81
2553.71	1807.38
2552.29	1789.56
2550.87	1810.15
2549.45	1734.75
2548.03	1722.19
2546.6	1702.66
2545.18	1805.23
2543.76	1796.15
2542.34	1706.88
2540.92	1769.3
2539.49	1775.92
2538.07	1709.35
2536.64	1722.95
2535.22	1740.03
2533.8	1694.41
2532.37	1701.04
2530.95	1704.18
2529.52	1691.66
2528.1	1680.88
2526.67	1718.83
2525.25	1683.7
2523.82	1711.19
2522.39	1693.46
2520.97	1686.17
2519.54	1698.01
2518.11	1690.72
2516.69	1697.33
2515.26	1707.42
2513.83	1656.72
2512.4	1628.61
2510.97	1680.36
2509.54	1662.68
2508.11	1672.76
2506.68	1577.01
2505.25	1640.87
2503.83	1732.46
2502.39	1614.21
2500.96	1600.03
2499.53	1610.11
2498.1	1597.66
2496.67	1578.28
2495.24	1583.17
2493.81	1551.68
2492.37	1620.63
2490.94	1592.61
2489.51	1592.3
2488.08	1564.29
2486.64	1558.79
2485.21	1625.94
2483.77	1563.36
2482.34	1531.93
2480.91	1581.76
2479.47	1531.32
2478.04	1520.65
2476.6	1546.26
2475.16	1563.23
2473.73	1524.92
2472.29	1497
2470.86	1546.76
2469.42	1527.47
2467.98	1523.71
2466.54	1495.81
2465.11	1498.96
2463.67	1522.81
2462.23	1479.4
2460.79	1423.94
2459.35	1511.56
2457.91	1509.53
2456.47	1459.27
2455.03	1493.43
2453.59	1458.69
2452.15	1508.33
2450.71	1449.5
2449.27	1478.47
2447.83	1442.04
2446.39	1443.48
2444.95	1412.23
2443.51	1449.78
2442.06	1430.58
2440.62	1409.66
2439.18	1450.63
2437.73	1410.82
2436.29	1412.26
2434.85	1413.7
2433.4	1471.81
2431.96	1420
2430.51	1357.92
2429.07	1367.95
2427.62	1376.25
2426.18	1382.84
2424.73	1355.12
2423.29	1375.43
2421.84	1387.16
2420.39	1302.88
2418.95	1386.61
2417.5	1377.76
2416.05	1296.96
2414.6	1291.57
2413.16	1310.15
2411.71	1374.95
2410.26	1378.1
2408.81	1314.5
2407.36	1295.41
2405.91	1283.18
2404.46	1298.32
2403.01	1320.29
2401.56	1289.25
2400.11	1311.22
2398.66	1310.96
2397.21	1249.18
2395.76	1334.36
2394.3	1294.8
2392.85	1212.57
2391.4	1249.89
2389.95	1268.42
2388.49	1261.34
2387.04	1252.55
2385.59	1286.43
2384.13	1308.35
2382.68	1229.63
2381.22	1244.73
2379.77	1324.61
2378.32	1291.96
2376.86	1250.81
2375.4	1257.37
2373.95	1175.36
2372.49	1253.46
2371.04	1244.7
2369.58	1196.78
2368.12	1220.37
2366.66	1237.15
2365.21	1238.6
2363.75	1250.26
2362.29	1210.9
2360.83	1200.45
2359.37	1162.81
2357.91	1225.47
2356.46	1164.05
2355	1231.77
2353.54	1194.16
2352.08	1222.79
2350.62	1232.73
2349.15	1215.51
2347.69	1169.44
2346.23	1135.27
2344.77	1167.28
2343.31	1211.15
2341.85	1175.29
2340.38	1190.31
2338.92	1140.91
2337.46	1159.33
2335.99	1157.4
2334.53	1128.37
2333.06	1202.68
2331.6	1266.79
2330.14	1261.46
2328.67	1203.65
2327.21	1184.79
2325.74	1231.93
2324.28	1114.95
2322.81	1199.3
2321.34	1112.81
2319.88	1136.26
2318.41	1105.6
2316.94	1103.69
2315.47	1125.44
2314.01	1172.52
2312.54	1113.16
2311.07	1128.14
2309.6	1097.52
2308.13	1082.11
2306.66	1139.28
2305.19	1096.86
2303.72	1118.57
2302.25	1140.28
2300.78	1087.77
2299.31	1153.31
2297.84	1134.54
2296.37	1043.29
2294.9	1161.04
2293.42	1076.57
2291.95	1083.09
2290.48	1064.35
2289.01	1104.55
2287.53	1126.21
2286.06	1080.54
2284.59	1113.98
2283.11	1107.03
2281.64	1054.66
2280.16	1103.22
2278.69	1062.64
2277.21	1082.6
2275.74	1094.15
2274.26	1140.98
2272.79	1071.87
2271.31	1073.34
2269.83	1131.9
2268.36	1056.12
2266.88	1101.23
2265.4	1070.8
2263.92	1078.97
2262.44	1063.66
2260.96	1050.02
2259.49	1096.77
2258.01	1059.66
2256.53	1057.77
2255.05	1072.65
2253.57	1072.43
2252.09	1035.36
2250.61	1058.6
2249.13	1060.06
2247.64	1074.92
2246.16	1064.66
2244.68	1032.64
2243.2	1091
2241.72	1028.88
2240.23	1102.27
2238.75	1043.52
2237.27	1044.98
2235.79	1056.47
2234.3	1104.73
2232.82	1007.59
2231.33	1072.54
2229.85	1032.24
2228.36	1013.66
2226.88	1050.19
2225.39	1034.96
2223.91	1059.78
2222.42	1026.2
2220.93	1059.36
2219.45	1055.81
2217.96	1025.58
2216.47	1000.36
2214.98	1058.5
2213.5	1044.96
2212.01	1053.08
2210.52	1042.87
2209.03	1017.68
2207.54	1020.8
2206.05	1085.53
2204.56	998.751
2203.07	1031.84
2201.58	1061.58
2200.09	1058.04
2198.6	1062.81
2197.11	1011.05
2195.62	975.931
2194.12	1027.26
2192.63	1042.01
2191.14	1015.22
2189.65	1061.53
2188.15	1033.08
2186.66	1016.27
2185.17	1034.32
2183.67	1088.89
2182.18	1060.46
2180.68	977.285
2179.19	998.653
2177.69	1068.11
2176.2	1034.73
2174.7	1059.39
2173.21	1102.27
2171.71	997.647
2170.21	1023.96
2168.71	987.305
2167.22	983.793
2165.72	1051.49
2164.22	1033.06
2162.72	1034.51
2161.22	1026.03
2159.72	1001
2158.23	1043.81
2156.73	1032.02
2155.23	1064.88
2153.73	1067.97
2152.23	1057.84
2150.72	984.916
2149.22	1026.02
2147.72	1058.85
2146.22	1032.21
2144.72	1058.43
2143.22	1013.64
2141.71	1013.43
2140.21	1026.43
2138.71	1021.27
2137.21	1090.35
2135.7	1057.14
2134.2	1061.88
2132.69	980.883
2131.19	1013.65
2129.68	1026.63
2128.18	991.821
2126.67	1017.98
2125.17	1021.06
2123.66	987.926
2122.15	1043.7
2120.65	1007.28
2119.14	1002.14
2117.63	970.675
2116.12	1006.67
2114.62	1055.8
2113.11	1025.99
2111.6	1014.27
2110.09	987.773
2108.58	987.573
2107.07	1025.16
2105.56	1029.88
2104.05	955.771
2102.54	1004.83
2101.03	994.781
2099.52	989.656
2098.01	982.892
2096.5	990.896
2094.98	1023.5
2093.47	1000.33
2091.96	975.538
2090.45	1006.49
2088.93	1007.92
2087.42	1006.08
2085.91	1015.7
2084.39	994.205
2082.88	951.427
2081.36	1046.19
2079.85	1031.25
2078.33	1024.49
2076.82	1029.2
2075.3	981.545
2073.79	1023.87
2072.27	1051.46
2070.75	982.583
2069.23	1028.15
2067.72	975.648
2066.2	980.352
2064.68	1035.7
2063.16	1010.99
2061.64	1082.63
2060.12	1015.47
2058.61	1036.49
2057.09	1005.27
2055.57	941.434
2054.04	1022.81
2052.53	989.98
2051	1025.65
2049.48	976.536
2047.96	1044.8
2046.44	1013.62
2044.92	1010.16
2043.39	1018.1
2041.87	957.63
2040.35	1038.85
2038.83	1035.38
2037.3	1015.64
2035.78	994.28
2034.25	1051.02
2032.73	1055.69
2031.2	1044.09
2029.68	933.311
2028.15	985.142
2026.63	1035.33
2025.1	1009.12
2023.57	1067.4
2022.05	987.59
2020.52	1013.37
2018.99	1039.15
2017.46	1037.31
2015.94	993.28
2014.41	1051.49
2012.88	1020.46
2011.35	1041.33
2009.82	1026.53
2008.29	1060.37
2006.76	1032.59
2005.23	993.487
2003.7	1012.73
2002.17	1028.72
2000.64	1036.61
1999.11	1044.5
1997.58	1057.24
1996.04	1040.84
1994.51	1037.39
1992.98	1043.65
1991.45	1032.11
1989.91	1057.78
1988.38	1044.63
1986.85	1041.18
1985.31	1049.05
1983.78	1039.14
1982.24	1008.23
1980.71	1017.72
1979.17	1022.36
1977.64	1060.9
1976.1	1046.16
1974.56	1073.38
1973.03	1078.01
1971.49	1006.79
1969.95	979.166
1968.41	999.932
1966.88	1112.6
1965.34	1005.97
1963.8	1046.06
1962.26	1050.68
1960.72	1031.14
1959.18	1048.65
1957.64	1027.49
1956.1	1019.23
1954.56	1001.32
1953.02	1009.16
1951.48	1079.76
1949.94	1011.97
1948.4	1055.19
1946.85	1006.73
1945.31	1074.06
1943.77	1030.43
1942.22	1081.65
1940.68	1062.15
1939.14	1042.65
1937.59	1037.62
1936.05	998.869
1934.51	998.665
1932.96	1014.51
1931.42	1014.31
1929.87	1047.8
1928.32	1049.19
1926.78	1034.54
1925.23	1056.78
1923.68	1079.01
1922.14	1086.8
1920.59	1004.84
1919.04	1097.57
1917.49	1049.29
1915.95	1079.51
1914.4	1047.26
1912.85	1091.87
1911.3	1058.03
1909.75	1070.62
1908.2	1084.8
1906.65	1076.58
1905.1	1077.96
1903.55	1064.95
1902	1071.13
1900.44	1070.91
1898.89	1097.85
1897.34	1044.91
1895.79	1113.38
1894.23	1071.63
1892.68	1104.94
1891.13	1055.22
1889.57	1114.06
1888.02	1067.56
1886.46	1102.44
1884.91	1075.1
1883.36	1066.9
1881.8	1130.46
1880.24	1106.32
1878.69	1104.5
1877.13	1099.49
1875.57	1134.32
1874.02	1095.86
1872.46	1122.7
1870.9	1146.36
1869.35	1112.69
1867.79	1163.39
1866.23	1163.16
1864.67	1089.74
1863.11	1076.79
1861.55	1073.39
1859.99	1111.33
1858.43	1099.97
1856.87	1091.8
1855.31	1101.11
1853.75	1099.3
1852.19	1129.25
1850.62	1133.78
1849.06	1133.55
1847.5	1141.25
1845.94	1148.95
1844.38	1150.3
1842.81	1112
1841.25	1124.45
1839.68	1097.27
1838.12	1108.14
1836.55	1122.18
1834.99	1137.79
1833.42	1121.72
1831.86	1153.17
1830.29	1127.59
1828.73	1140.03
1827.16	1158.79
1825.59	1217.11
1824.03	1144.07
1822.46	1165.99
1820.89	1184.73
1819.32	1125.97
1817.75	1157.36
1816.18	1117.61
1814.62	1141.08
1813.04	1197.73
1811.48	1129.56
1809.91	1195.66
1808.34	1162.25
1806.76	1198.33
1805.19	1205.97
1803.62	1175.74
1802.05	1251.24
1800.48	1222.58
1798.91	1214.45
1797.33	1266.23
1795.76	1232.86
1794.19	1210.54
1792.61	1183.5
1791.04	1216.35
1789.46	1239.73
1787.89	1272.55
1786.31	1253.39
1784.74	1261
1783.16	1256.02
1781.59	1285.66
1780.01	1255.5
1778.44	1215.92
1776.86	1275.43
1775.28	1339.64
1773.7	1298.49
1772.12	1318.65
1770.55	1238.24
1768.97	1277.26
1767.39	1277
1765.81	1281.45
1764.23	1317.29
1762.65	1280.92
1761.07	1377.96
1759.49	1349.43
1757.91	1309.93
1756.33	1358.29
1754.75	1325.08
1753.16	1392.22
1751.58	1304.15
1750	1317.99
1748.42	1294.21
1746.83	1380.11
1745.25	1404.88
1743.67	1401.46
1742.08	1407.43
1740.5	1418.1
1738.91	1450.67
1737.33	1434.72
1735.74	1382.81
1734.16	1451.34
1732.57	1505.76
1730.98	1467.93
1729.4	1497.33
1727.81	1493.89
1726.22	1537.33
1724.64	1560.44
1723.05	1508.58
1721.46	1591.03
1719.87	1584.45
1718.28	1676.21
1716.69	1632.17
1715.1	1745.72
1713.51	1650.21
1711.92	1721.61
1710.33	1727.49
1708.74	1724.01
1707.15	1745.48
1705.56	1815.23
1703.97	1822.65
1702.37	1884.57
1700.78	1881.06
1699.19	1911.81
1697.6	1902.08
1696	1971.72
1694.41	2000.87
1692.81	2030.01
1691.22	2079.36
1689.62	2113.14
1688.03	2118.92
1686.43	2230.39
1684.84	2183.31
1683.24	2217.04
1681.64	2319.1
1680.05	2359
1678.45	2451.67
1676.85	2458.92
1675.25	2554.64
1673.66	2586.7
1672.06	2634.26
1670.46	2720.57
1668.86	2789.79
1667.26	2849.68
1665.66	2867.69
1664.06	3039.12
1662.46	3165.55
1660.86	3127.72
1659.26	3325.32
1657.66	3395.86
1656.05	3478.76
1654.45	3710.22
1652.85	3681.59
1651.25	3866.49
1649.64	3921.38
1648.04	4050.48
1646.44	4295.5
1644.83	4280.69
1643.23	4485.37
1641.62	4646.7
1640.02	4792.51
1638.41	4978.42
1636.8	5122.55
1635.2	5370.08
1633.59	5784.22
1631.99	5816.97
1630.38	6138.27
1628.77	6360.69
1627.16	6808.21
1625.55	7095.17
1623.95	7394.35
1622.34	7842.92
1620.73	8200.37
1619.12	8583.88
1617.51	9053.49
1615.9	9552.16
1614.29	9510.14
1612.68	10130.1
1611.07	10432.8
1609.46	10843.1
1607.84	11111.6
1606.23	11183.1
1604.62	11620.7
1603.01	11701.3
1601.39	11875.6
1599.78	11844
1598.16	11813.8
1596.55	11854.4
1594.94	11844.3
1593.32	11666.7
1591.71	11805.6
1590.09	11569.8
1588.47	11381.7
1586.86	11175.2
1585.24	10955.1
1583.62	10699.7
1582.01	10496.6
1580.39	10387.1
1578.77	9963.42
1577.15	9849.47
1575.54	9513.41
1573.92	9318.41
1572.3	8907.55
1570.68	8826.07
1569.06	8588.47
1567.44	8467.3
1565.82	8058.48
1564.2	7906.87
1562.57	7663.54
1560.95	7640.53
1559.33	7519.68
1557.71	7307.15
1556.09	7137.51
1554.46	7085.6
1552.84	6825.94
1551.21	6832.15
1549.59	6540.58
1547.97	6465.93
1546.34	6446.27
1544.72	6246.53
1543.09	6239.12
1541.47	6158.5
1539.84	6065.7
1538.21	6134.58
1536.59	6031.16
1534.96	5909.49
1533.33	5851.87
1531.71	5897.88
1530.08	5843.34
1528.45	5729.42
1526.82	5676.46
1525.19	5565.67
1523.56	5645.17
1521.93	5601.39
1520.3	5562.18
1518.67	5658.37
1517.04	5654.15
1515.41	5514.61
1513.78	5457.22
1512.15	5491.04
1510.51	5499.01
1508.88	5485.71
1507.25	5434.44
1505.62	5352.82
1503.98	5397.25
1502.35	5377.91
1500.71	5449.63
1499.08	5395.39
1497.45	5341.17
1495.81	5394.65
1494.17	5338.94
1492.54	5310.54
1490.9	5318.52
1489.27	5262.86
1487.63	5213.28
1485.99	5387.9
1484.35	5300.45
1482.71	5261.49
1481.08	5224.06
1479.44	5309.24
1477.8	5243.06
1476.16	5284.33
1474.52	5265.07
1472.88	5333.53
1471.24	5398.94
1469.6	5304.09
1467.96	5386.1
1466.32	5274.68
1464.68	5302.28
1463.03	5458.24
1461.39	5366.5
1459.75	5452.94
1458.11	5353.69
1456.46	5361.63
1454.82	5425.38
1453.17	5528.32
1451.53	5414.06
1449.88	5513.95
1448.24	5508.27
1446.59	5505.61
1444.95	5637.06
1443.3	5670.53
1441.66	5711.52
1440.01	5811.22
1438.36	5733.22
1436.71	5709.44
1435.07	5742.85
1433.42	5901.14
1431.77	5952.56
1430.12	6018.99
1428.47	5983.14
1426.82	6040.52
1425.17	6198.58
1423.52	6150.7
1421.87	6147.9
1420.22	6287.81
1418.57	6357.08
1416.92	6427.82
1415.26	6504.53
1413.61	6489.66
1411.96	6530.31
1410.31	6684.97
1408.65	6701.56
1407	6857.62
1405.34	6932.64
1403.69	6935.68
1402.04	6967.2
1400.38	7127.56
1398.72	7121.57
1397.07	7184.48
1395.41	7343.19
1393.76	7364.1
1392.1	7522.71
1390.44	7598.95
1388.78	7640.74
1387.12	7856.03
1385.47	7953.08
1383.81	8118.87
1382.15	7997.58
1380.49	8211.12
1378.83	8216.86
1377.17	8337.64
1375.51	8531.55
1373.85	8586.51
1372.19	8717.58
1370.53	8823.22
1368.87	8830.32
1367.2	8931.42
1365.54	8939.98
1363.88	8944.07
1362.21	9098.76
1360.55	9065.54
1358.89	9188.83
1357.22	9315.05
1355.56	9308.63
1353.89	9339.44
1352.23	9383.64
1350.56	9691.36
1348.9	9506.23
1347.23	9593.52
1345.56	9747.74
1343.9	9897.43
1342.23	9777.85
1340.56	9853.12
1338.89	9935.79
1337.22	9881.67
1335.56	9940.53
1333.89	9794.31
1332.22	9860.58
1330.55	9818.41
1328.88	9851.98
1327.21	9979.06
1325.54	9616.29
1323.87	9778.98
1322.19	9667.13
1320.52	9662.13
1318.85	9640.82
1317.18	9668.44
1315.5	9445.53
1313.83	9359.06
1312.16	9324.49
1310.48	9270.68
1308.81	9082.11
1307.13	8929.15
1305.46	8998.33
1303.78	8891.34
1302.11	8760.72
1300.43	8548.78
1298.75	8530.71
1297.08	8412.07
1295.4	8445.79
1293.72	8140.96
1292.04	8047.6
1290.37	7979.41
1288.69	7793.06
1287.01	7782.55
1285.33	7614.04
1283.65	7643.44
1281.97	7557.69
1280.29	7361.29
1278.61	7318.42
1276.93	7237.21
1275.24	6973.16
1273.56	6982.01
1271.88	6955.47
1270.2	6887.68
1268.52	6808.12
1266.83	6747.75
1265.15	6601.97
1263.46	6637.4
1261.78	6476.98
1260.1	6385.81
1258.41	6188.72
1256.72	6249.21
1255.04	6141.97
1253.35	6068.6
1251.67	5949.68
1249.98	5888.14
1248.29	5861.91
1246.61	5820.99
1244.92	5857.96
1243.23	5643.73
1241.54	5626.38
1239.85	5669.24
1238.16	5563.81
1236.47	5439.34
1234.78	5474.88
1233.09	5429.71
1231.4	5311.22
1229.71	5277.83
1228.02	5292.84
1226.33	5130.48
1224.63	5091.29
1222.94	4990.58
1221.25	5059.83
1219.55	4982.6
1217.86	4969.83
[truncated: 642 more rows]

## Sheet: h
AM 1.5G		Al2O3		CNT
Wavelength (nm)	Absorption (%)	Wavelength (nm)	Absorption (%)	Wavelength (nm)	Absorption (%)
280	4.7309e-23	2500	-0.17	2500	29.36
280.5	1.2307e-21	2495	-6.09	2495	39.22
281	5.6895e-21	2490	-25.49	2490	39.55
281.5	1.5662e-19	2485	-8.37	2485	47.22
282	1.1946E.18	2480	-9.41	2480	46.48
282.5	4.5436E.18	2475	-4.48	2475	61.8
283	1.8452E.17	2470	-6.07	2470	63.65
283.5	3.5360E.17	2465	-14.04	2465	62.95
284	7.267e-16	2460	-4.09	2460	68.95
284.5	2.4856e-15	2455	1.05	2455	63.36
285	8.0142e-15	2450	-0.54	2450	68.53
285.5	4.2613E.14	2445	-12.01	2445	70.19
286	1.3684e-13	2440	-7.03	2440	71.77
286.5	8.3823e-13	2435	-3.81	2435	75.97
287	2.7367e-12	2430	-7.97	2430	81.65
287.5	1.0903E.11	2425	-7.12	2425	80.69
288	6.2337e-11	2420	-5.54	2420	78.54
288.5	1.7162E.10	2415	-5.56	2415	74.56
289	5.6265e-10	2410	-5.48	2410	76.56
289.5	2.0749e-09	2405	-5.96	2405	80.7
290	6.0168e-09	2400	-5.78	2400	80.76
290.5	1.3783e-08	2395	-2.83	2395	85.11
291	3.5052e-08	2390	-3.28	2390	83.34
291.5	1.0913e-07	2385	-5.27	2385	84.6
292	2.683e-07	2380	-6.04	2380	81.25
292.5	4.2685e-07	2375	-6.09	2375	79.68
293	8.6466e-07	2370	-1.19	2370	81.47
293.5	2.2707e-06	2365	-0.69	2365	84.47
294	4.1744e-06	2360	-4.18	2360	84.48
294.5	6.5911e-06	2355	-2.36	2355	85.58
295	1.229e-05	2350	-3.06	2350	85.23
295.5	2.7826e-05	2345	-1.98	2345	84.27
296	4.7904e-05	2340	-4.31	2340	83.44
296.5	7.1345e-05	2335	-4.21	2335	85.42
297	9.68e-05	2330	-4.73	2330	85.57
297.5	0.00018608	2325	-4.8	2325	86.98
298	0.00028988	2320	-3.17	2320	88.97
298.5	0.00035789	2315	-4.03	2315	88.71
299	0.00049211	2310	-3.41	2310	89.01
299.5	0.00086068	2305	-3.67	2305	87.37
300	0.00102	2300	-2.03	2300	87.85
300.5	0.00125	2295	-2.22	2295	88.35
301	0.00193	2290	-3.68	2290	89.36
301.5	0.00269	2285	-3.4	2285	90.75
302	0.00292	2280	-4.47	2280	91.78
302.5	0.00428	2275	-3.84	2275	90.99
303	0.00709	2270	-1.88	2270	90.84
303.5	0.00898	2265	-2.19	2265	90.13
304	9.4701 E-03	2260	-1.64	2260	89.87
304.5	0.01195	2255	-0.89	2255	90.17
305	0.01646	2250	-1.54	2250	91.33
305.5	0.01872	2245	-1.58	2245	92.3
306	0.01858	2240	-0.75	2240	92.41
306.5	0.02111	2235	-1.69	2235	92.07
307	0.02785	2230	-1.79	2230	90.68
307.5	0.03564	2225	-2.16	2225	90.72
308	0.03784	2220	-2.51	2220	90.93
308.5	0.04143	2215	-1.5	2215	92.17
309	0.04053	2210	-1.58	2210	92.1
309.5	0.04331	2205	-0.97	2205	93.01
310	0.05094	2200	-1.1	2200	92.17
310.5	0.06554	2195	-1.34	2195	91.35
311	0.08292	2190	-2.07	2190	91.49
311.5	0.08408	2185	-2.96	2185	90.97
312	0.09338	2180	-3.43	2180	91.4
312.5	0.09898	2175	-3.97	2175	92.23
313	0.10733	2170	-3.99	2170	92.35
313.5	0.10757	2165	-4.71	2165	92.15
314	0.11969	2160	-5.46	2160	91.98
314.5	0.1306	2155	-4.81	2155	90.95
315	0.13625	2150	-5.33	2150	90.18
315.5	0.11838	2145	-5.94	2145	90.34
316	0.12348	2140	-5.73	2140	91.63
316.5	0.15036	2135	-5.61	2135	91.94
317	0.17158	2130	-5.05	2130	92.73
317.5	0.18245	2125	-5.74	2125	91.84
318	0.17594	2120	-5.38	2120	91.61
318.5	1.8591 E-01	2115	-3.81	2115	91.25
319	0.2047	2110	-4.06	2110	92.04
319.5	0.19589	2105	-4.65	2105	92.94
320	0.20527	2100	-4.68	2100	93.39
320.5	0.24525	2095	-3.99	2095	94.13
321	0.25024	2090	-4.02	2090	93.85
321.5	0.23843	2085	-4.23	2085	93.59
322	0.22203	2080	-3.77	2080	92.73
322.5	0.21709	2075	-3.7	2075	93.08
323	0.21226	2070	-3.69	2070	93.5
323.5	2.4861 E-01	2065	-3.8	2065	93.86
324	0.27537	2060	-3.74	2060	94.64
324.5	2.8321 E-01	2055	-3.37	2055	94.53
325	0.27894	2050	-2.47	2050	94.51
325.5	0.32436	2045	-1.79	2045	94.1
326	0.3812	2040	-1.7	2040	93.96
326.5	0.40722	2035	-1.98	2035	94.06
327	0.39806	2030	-2.18	2030	94.64
327.5	0.38465	2025	-1.93	2025	95.37
328	0.35116	2020	-1.66	2020	95.45
328.5	0.37164	2015	-1.36	2015	94.97
329	0.42235	2010	-1.14	2010	94.77
329.5	0.46878	2005	-1.05	2005	94.74
330	0.47139	2000	-0.87	2000	94.89
330.5	0.428	1995	-0.88	1995	95.1
331	0.40262	1990	-0.6	1990	95.43
331.5	0.41806	1985	-0.49	1985	95.49
332	0.43623	1980	-0.3	1980	95.05
332.5	0.43919	1975	-0.25	1975	94.83
333	0.42944	1970	-0.2	1970	94.85
333.5	0.40724	1965	0.2	1965	94.9
334	0.41497	1960	-0.15	1960	94.77
334.5	0.44509	1955	-0.34	1955	94.92
335	0.46388	1950	0.08	1950	95.11
335.5	0.45313	1945	-0.11	1945	94.93
336	0.41519	1940	-0.41	1940	94.42
336.5	0.38214	1935	-0.11	1935	93.92
337	0.3738	1930	0.31	1930	93.79
337.5	4.0051 E-01	1925	0.28	1925	94.01
338	4.3411 E-01	1920	-0.03	1920	94.42
338.5	0.45527	1915	-0.24	1915	94.83
339	0.46355	1910	-0.04	1910	95.25
339.5	0.47446	1905	-0.04	1905	94.57
340	0.5018	1900	-0.13	1900	94.41
340.5	5.0071 E-01	1895	0.07	1895	94.78
341	0.47139	1890	0.04	1890	94.85
341.5	0.46935	1885	-0.04	1885	94.96
342	0.48934	1880	-0.05	1880	95.29
342.5	0.50767	1875	-0.2	1875	95.48
343	0.51489	1870	0.1	1870	95.21
343.5	0.48609	1865	0.19	1865	95.03
344	0.41843	1860	0.02	1860	95.05
344.5	0.40307	1855	-0.18	1855	95.11
345	0.45898	1850	-0.03	1850	95.45
345.5	0.48932	1845	0.23	1845	95.84
346	0.47778	1840	0.24	1840	95.75
346.5	0.48657	1835	0.22	1835	95.71
347	0.49404	1830	0.1	1830	95.71
347.5	0.47674	1825	0.19	1825	95.79
348	4.7511 E-01	1820	0.22	1820	95.93
348.5	0.48336	1815	0.24	1815	95.97
349	0.46564	1810	0.36	1810	96.27
349.5	0.47805	1805	0.44	1805	96.28
350	0.52798	1800	0.45	1800	96.2
350.5	5.6741 E-01	1795	0.49	1795	96.21
351	0.55172	1790	0.58	1790	96.15
351.5	0.53022	1785	0.52	1785	96.15
352	5.1791 E-01	1780	0.52	1780	96.15
352.5	0.48962	1775	0.5	1775	96.3
353	0.5204	1770	0.47	1770	96.42
353.5	0.57228	1765	0.43	1765	96.21
354	0.60498	1760	0.42	1760	96.04
354.5	0.61156	1755	0.39	1755	96.04
355	0.6114	1750	0.25	1750	96.04
355.5	0.59028	1745	0.19	1745	96.15
356	0.55387	1740	0.15	1740	96.33
356.5	0.51942	1735	0.18	1735	96.51
357	0.45673	1730	0.27	1730	96.51
357.5	0.46215	1725	0.25	1725	96.25
358	0.43006	1720	0.14	1720	96.1
358.5	0.39926	1715	0.05	1715	96.12
359	0.46953	1710	-0.04	1710	96.32
359.5	0.56549	1705	0.16	1705	96.42
360	0.59817	1700	0.29	1700	96.43
360.5	5.6531 E-01	1695	0.22	1695	96.42
361	0.52024	1690	0.29	1690	96.38
361.5	0.50956	1685	0.27	1685	96.32
362	0.5342	1680	0.2	1680	96.27
362.5	0.5851	1675	0.26	1675	96.39
363	6.0191 E-01	1670	0.26	1670	96.37
363.5	5.8541 E-01	1665	0.44	1665	96.38
364	0.60628	1660	0.41	1660	96.42
364.5	0.60058	1655	0.44	1655	96.53
365	0.62359	1650	0.57	1650	96.62
365.5	0.68628	1645	0.58	1645	96.71
366	0.73532	1640	0.67	1640	96.56
366.5	0.73658	1635	0.7	1635	96.44
367	0.72285	1630	0.55	1630	96.46
367.5	0.70914	1625	0.42	1625	96.62
368	0.66759	1620	0.49	1620	96.67
368.5	0.6631	1615	0.5	1615	96.67
369	0.69315	1610	0.63	1610	96.75
369.5	0.74469	1605	0.59	1605	96.67
370	0.75507	1600	0.56	1600	96.6
370.5	6.8261 E-01	1595	0.52	1595	96.54
371	0.69338	1590	0.55	1590	96.67
371.5	7.2051 E-01	1585	0.6	1585	96.85
372	0.67444	1580	0.41	1580	96.91
372.5	0.64253	1575	0.48	1575	96.9
373	0.61886	1570	0.46	1570	96.68
373.5	0.55786	1565	0.52	1565	96.62
374	0.5564	1560	0.51	1560	96.7
374.5	0.55227	1555	0.53	1555	96.8
375	0.5893	1550	0.62	1550	96.85
375.5	0.65162	1545	0.61	1545	96.95
376	0.6748	1540	0.56	1540	96.94
376.5	0.6639	1535	0.44	1535	96.83
377	0.71225	1530	0.51	1530	96.79
377.5	0.79455	1525	0.6	1525	96.82
378	0.85595	1520	0.51	1520	96.84
378.5	0.83418	1515	0.51	1515	96.97
379	0.74389	1510	0.5	1510	96.99
379.5	0.66683	1505	0.48	1505	96.86
380	0.70077	1500	0.55	1500	96.8
380.5	0.75075	1495	0.53	1495	96.76
381	0.76383	1490	0.6	1490	96.78
381.5	0.68837	1485	0.58	1485	96.97
382	0.58678	1480	0.5	1480	97.07
382.5	0.50762	1475	0.47	1475	97.05
383	0.45499	1470	0.53	1470	96.92
383.5	0.44049	1465	0.54	1465	96.91
384	0.50968	1460	0.55	1460	96.96
384.5	0.61359	1455	0.6	1455	96.99
385	0.67355	1450	0.58	1450	97.12
385.5	0.64363	1445	0.58	1445	97.12
386	0.621	1440	0.62	1440	97.1
386.5	0.6457	1435	0.7	1435	97.03
387	0.65147	1430	0.61	1430	96.96
387.5	0.64204	1425	0.6	1425	97
388	0.63582	1420	0.58	1420	97.1
388.5	0.63136	1415	0.62	1415	97.2
389	0.68543	1410	0.61	1410	97.03
389.5	0.7597	1405	0.59	1405	97.04
390	0.79699	1400	0.5	1400	96.99
390.5	8.0371 E-01	1395	0.54	1395	96.97
391	0.85138	1390	0.47	1390	97.05
391.5	0.86344	1385	0.52	1385	97.08
392	0.79493	1380	0.49	1380	97.15
392.5	0.66257	1375	0.55	1375	97.13
393	0.47975	1370	0.47	1370	97.02
393.5	0.38152	1365	0.46	1365	96.95
394	0.49567	1360	0.43	1360	96.97
394.5	0.68385	1355	0.42	1355	97.16
395	0.80772	1350	0.5	1350	97.32
395.5	0.86038	1345	0.51	1345	97.25
396	0.75655	1340	0.61	1340	97.2
396.5	0.55017	1335	0.63	1335	97.2
397	0.42619	1330	0.54	1330	97.15
397.5	0.62945	1325	0.54	1325	97.2
398	0.85249	1320	0.45	1320	97.21
398.5	1.0069	1315	0.54	1315	97.27
399	1.0693	1310	0.51	1310	97.22
399.5	1.1021 E+00	1305	0.52	1305	97.19
400	1.1141	1300	0.47	1300	97.19
401	1.1603	1295	0.57	1295	97.25
402	1.2061 E+00	1290	0.5	1290	97.23
403	1.1613	1285	0.58	1285	97.32
404	1.1801 E+00	1280	0.59	1280	97.35
405	1.1511 E+00	1275	0.59	1275	97.36
406	1.1227	1270	0.5	1270	97.26
407	1.1026	1265	0.64	1265	97.26
408	1.1514	1260	0.58	1260	97.25
409	1.2299	1255	0.59	1255	97.34
410	1.0485	1250	0.56	1250	97.39
411	1.1738	1245	0.61	1245	97.35
412	1.2478	1240	0.49	1240	97.18
413	1.1971 E+00	1235	0.54	1235	97.27
414	1.1842	1230	0.6	1230	97.3
415	1.2258	1225	0.69	1225	97.32
416	1.2624	1220	0.56	1220	97.44
417	1.2312	1215	0.51	1215	97.36
418	1.1777	1210	0.5	1210	97.31
419	1.2258	1205	0.67	1205	97.26
420	1.1232	1200	0.53	1200	97.21
421	1.2757	1195	0.64	1195	97.27
422	1.2583	1190	0.56	1190	97.19
423	1.2184	1185	0.57	1185	97.32
424	1.2117	1180	0.49	1180	97.4
425	1.2488	1175	0.51	1175	97.41
426	1.2135	1170	0.67	1170	97.4
427	1.1724	1165	0.5	1165	97.25
428	1.1839	1160	0.68	1160	97.27
429	1.0963	1155	0.52	1155	97.3
430	0.87462	1150	0.53	1150	97.29
431	0.79394	1145	0.61	1145	97.35
432	1.3207	1140	0.65	1140	97.41
433	1.2288	1135	0.62	1135	97.22
434	1.1352	1130	0.68	1130	97.19
435	1.2452	1125	0.56	1125	97.19
436	1.3659	1120	0.55	1120	97.28
437	1.3943	1115	0.64	1115	97.28
438	1.2238	1110	0.57	1110	97.36
439	1.1775	1105	0.64	1105	97.33
440	1.3499	1100	0.69	1100	97.15
441	1.3313	1095	0.77	1095	97.21
442	1.425	1090	0.7	1090	97.24
443	1.4453	1085	0.88	1085	97.23
444	1.4084	1080	0.74	1080	97.41
445	1.4619	1075	0.59	1075	97.3
446	1.3108	1070	0.53	1070	97.23
447	1.4903	1065	0.6	1065	97.14
448	1.5081 E+00	1060	0.68	1060	97.11
449	1.5045	1055	0.59	1055	97.17
450	1.5595	1050	0.62	1050	97.2
451	1.6173	1045	0.73	1045	97.31
452	1.5482	1040	0.73	1040	97.17
453	1.4297	1035	0.71	1035	97.07
454	1.5335	1030	0.69	1030	96.89
455	1.5224	1025	0.49	1025	96.93
456	1.5724	1020	0.56	1020	97.1
457	1.5854	1015	0.54	1015	97.13
458	1.5514	1010	0.82	1010	96.9
459	1.5391 E+00	1005	0.57	1005	97.09
460	1.5291 E+00	1000	0.48	1000	96.86
461	1.5827	995	0.45	995	97.89
462	1.5975	990	1.09	990	97.96
463	1.6031	985	0.54	985	97.98
464	1.5544	980	0.35	980	97.97
465	1.535	975	0.48	975	97.97
466	1.5673	970	0.39	970	97.96
467	1.4973	965	0.62	965	98.01
468	1.5619	960	0.28	960	98
469	1.5682	955	0.42	955	98
470	1.5077	950	0.31	950	97.99
471	1.5331	945	0.44	945	98.02
472	1.6126	940	0.26	940	98.02
473	1.5499	935	0.41	935	98.03
474	1.5671	930	0.59	930	98.05
475	1.6185	925	0.49	925	98.05
476	1.5631	920	0.32	920	98.05
477	1.5724	915	0.37	915	98.06
478	1.623	910	0.25	910	98.06
479	1.5916	905	0.29	905	98.06
480	1.6181	900	0.27	900	98.07
481	1.6177	895	0.29	895	98.07
482	1.6236	890	0.26	890	98.06
483	1.6038	885	0.32	885	98.07
484	1.5734	880	0.3	880	98.06
485	1.5683	875	0.22	875	98.06
486	1.2716	870	0.3	870	98.06
487	1.4241	865	0.28	865	98.05
488	1.5413	860	0.26	860	98.04
489	1.4519	855	0.29	855	98.01
490	1.6224	850	0.04	850	98.03
491	1.5595	845	0.31	845	98.04
492	1.4869	840	0.23	840	98.02
493	1.5903	835	0.17	835	98.04
494	1.5525	830	0.18	830	98.02
495	1.6485	825	0.02	825	98
496	1.5676	820	-0.03	820	98.01
497	1.5944	815	-0.08	815	98
498	1.5509	810	-0.02	810	98
499	1.5507	805	0.02	805	98
500	1.5451 E+00	800	0.05	800	98
501	1.4978	795	0.08	795	98
502	1.4966	790	-0.09	790	97.99
503	1.5653	785	-0.19	785	97.99
504	1.4587	780	0.09	780	98
505	1.5635	775	0.19	775	98
506	1.6264	770	0.18	770	97.99
507	1.556	765	-0.06	765	97.98
508	1.5165	760	-0.05	760	97.99
509	1.5893	755	0	755	97.99
510	1.5481 E+00	750	0.07	750	97.99
511	1.5769	745	0.04	745	97.99
512	1.6186	740	-0.01	740	97.99
513	1.5206	735	0.06	735	97.98
514	1.4885	730	0	730	97.98
515	1.5314	725	-0.03	725	97.97
516	1.5455	720	-0.03	720	97.98
517	1.2594	715	-0.14	715	97.98
518	1.4403	710	-0.03	710	97.98
519	1.3957	705	0	705	97.97
520	1.5236	700	-0.11	700	97.97
521	1.5346	695	-0.16	695	97.97
522	1.569	690	-0.12	690	97.96
523	1.4789	685	-0.09	685	97.96
524	1.5905	680	-0.13	680	97.96
525	1.5781	675	-0.2	675	97.96
526	1.5341	670	-0.09	670	97.96
527	1.3417	665	-0.08	665	97.95
528	1.5357	660	-0.15	660	97.95
529	1.6071	655	-0.14	655	97.95
530	1.5446	650	-0.14	650	97.95
531	1.6292	645	-0.15	645	97.95
532	1.5998	640	-0.12	640	97.95
533	1.4286	635	-0.18	635	97.94
534	1.5302	630	-0.12	630	97.94
535	1.5535	625	-0.08	625	97.94
536	1.6199	620	-0.04	620	97.94
537	1.4989	615	-0.06	615	97.93
538	1.5738	610	-0.08	610	97.93
539	1.5352	605	-0.03	605	97.93
540	1.4825	600	-0.05	600	97.93
541	1.4251	595	-0.05	595	97.93
542	1.5511	590	0.06	590	97.92
543	1.5256	585	0.04	585	97.92
544	1.5792	580	-0.02	580	97.92
545	1.5435	575	-0.01	575	97.92
546	1.5291	570	0.09	570	97.92
547	1.549	565	0.13	565	97.91
548	1.5049	560	0.11	560	97.91
549	1.552	555	0.12	555	97.91
550	1.5399	550	0.11	550	97.91
551	1.5382	545	0.18	545	97.91
552	1.5697	540	0.26	540	97.9
553	1.525	535	0.25	535	97.9
554	1.5549	530	0.3	530	97.89
555	1.5634	525	0.33	525	97.88
556	1.5366	520	0.35	520	97.87
557	1.4988	515	0.33	515	97.86
558	1.531	510	0.37	510	97.85
559	1.4483	505	0.43	505	97.84
560	1.474	500	0.47	500	97.85
561	1.5595	495	0.46	495	97.86
562	1.4847	490	0.46	490	97.87
563	1.5408	485	0.49	485	97.89
564	1.5106	480	0.54	480	97.89
565	1.5201	475	0.55	475	97.86
566	1.4374	470	0.58	470	97.85
567	1.532	465	0.66	465	97.83
568	1.518	460	0.65	460	97.83
569	1.4807	455	0.75	455	97.83
570	1.4816	450	0.83	450	97.84
571	1.4331	445	0.8	445	97.84
572	1.5134	440	0.75	440	97.85
573	1.5198	435	0.79	435	97.84
574	1.5119	430	0.86	430	97.84
575	1.4777	425	0.88	425	97.84
576	1.4654	420	0.93	420	97.84
577	1.5023	415	0.98	415	97.84
578	1.456	410	1.02	410	97.84
579	1.477	405	1.05	405	97.84
580	1.502	400	1.16	400	97.83
581	1.5089	395	1.45	395	97.83
582	1.532	390	1.75	390	97.83
583	1.5479	385	1.96	385	97.82
584	1.5448	380	1.92	380	97.81
585	1.5324	375	2.02	375	97.85
586	1.4953	370	2.2	370	97.9
587	1.5281	365	2.08	365	97.84
588	1.4934	360	2.33	360	97.81
589	1.2894	355	2.81	355	97.81
590	1.3709	350	3.07	350	97.8
591	1.4662	345	3.41	345	97.78
592	1.4354	340	3.8	340	97.78
593	1.4561	335	4.35	335	97.79
594	1.4491	330	4.83	330	97.78
595	1.4308	325	5.03	325	97.77
596	1.4745	320	5.26	320	97.81
597	1.4788	315	5.61	315	97.88
598	1.4607	310	5.91	310	97.86
599	1.4606	305	6.57	305	97.85
600	1.4753	300	7.91	300	97.84
601	1.4579	295	10.41	295	97.85
602	1.436	290	14.35	290	97.84
603	1.4664	285	19.66	285	97.82
604	1.4921	280	25.82	280	97.81
605	1.4895	275	32	275	97.81
606	1.4822	270	37.2	270	97.82
607	1.4911	265	40.84	265	97.81
608	1.4862	260	42.48	260	97.81
609	1.4749	255	42.73	255	97.8
610	1.4686	250	42.29	250	97.8
611	1.4611	245	41.66	245	97.79
612	1.4831	240	41.56	240	97.78
613	1.4621	235	41.92	235	97.74
614	1.4176	230	42.69	230	97.69
615	1.4697	225	44.3	225	97.64
616	1.431	220	47.11	220	97.61
617	1.4128	215	51.24	215	97.57
618	1.4664	210	55.48	210	97.5
619	1.4733	205	58.17	205	97.37
620	1.4739	200	58.62	200	97.17
621	1.4802	--	--
622	1.4269	--	--
623	1.4165	--	--
624	1.4118	--	--
625	1.4026	--	--
626	1.4012	--	--
627	1.4417	--	--
628	1.3631	--	--
629	1.4114	--	--
630	1.3924	--	--
631	1.4161	--	--
632	1.3638	--	--
633	1.4508	--	--
634	1.4284	--	--
635	1.4458	--	--
636	1.4128	--	--
637	1.461	--	--
638	1.4707	--	--
639	1.4646	--	--
640	1.434	--	--
641	1.4348	--	--
642	1.4376	--	--
643	1.4525	--	--
644	1.4462	--	--
645	1.4567	--	--
646	1.415	--	--
647	1.4086	--	--
648	1.3952	--	--
649	1.3519	--	--
650	1.3594	--	--
651	1.4447	--	--
652	1.3871	--	--
653	1.4311	--	--
654	1.4153	--	--
655	1.3499	--	--
656	1.1851 E+00	--	--
657	1.2393	--	--
658	1.3855	--	--
659	1.3905	--	--
660	1.3992	--	--
661	1.3933	--	--
662	1.3819	--	--
663	1.3844	--	--
664	1.3967	--	--
665	1.4214	--	--
666	1.4203	--	--
667	1.4102	--	--
668	1.415	--	--
669	1.4394	--	--
670	1.4196	--	--
671	1.4169	--	--
672	1.3972	--	--
673	1.4094	--	--
674	1.4074	--	--
675	1.3958	--	--
676	1.412	--	--
677	1.3991	--	--
678	1.4066	--	--
679	1.3947	--	--
680	1.3969	--	--
681	1.3915	--	--
682	1.3981	--	--
683	1.383	--	--
684	1.3739	--	--
685	1.3748	--	--
686	1.3438	--	--
687	0.96824	--	--
688	1.1206	--	--
689	1.1278	--	--
690	1.1821 E+00	--	--
691	1.2333	--	--
692	1.2689	--	--
693	1.2609	--	--
694	1.2464	--	--
695	1.2714	--	--
696	1.2684	--	--
697	1.3403	--	--
698	1.3192	--	--
699	1.2918	--	--
700	1.2823	--	--
701	1.2659	--	--
702	1.2674	--	--
703	1.2747	--	--
704	1.3078	--	--
705	1.3214	--	--
706	1.3144	--	--
707	1.309	--	--
708	1.3048	--	--
709	1.3095	--	--
710	1.3175	--	--
711	1.3155	--	--
712	1.3071 E+00	--	--
713	1.2918	--	--
714	1.3029	--	--
715	1.2587	--	--
716	1.2716	--	--
717	1.1071 E+00	--	--
718	1.0296	--	--
719	0.92318	--	--
720	0.9855	--	--
721	1.0861 E+00	--	--
722	1.2407	--	--
723	1.1444	--	--
724	1.0555	--	--
725	1.038	--	--
726	1.0813	--	--
727	1.085	--	--
728	1.04	--	--
729	1.0466	--	--
730	1.1285	--	--
731	1.0703	--	--
732	1.1534	--	--
733	1.1962	--	--
734	1.2357	--	--
735	1.2178	--	--
736	1.2059	--	--
737	1.2039	--	--
738	1.2269	--	--
739	1.1905	--	--
740	1.2195	--	--
741	1.2148	--	--
742	1.2153	--	--
743	1.2405	--	--
744	1.2503	--	--
745	1.2497	--	--
746	1.247	--	--
747	1.2477	--	--
748	1.2401	--	--
749	1.2357	--	--
750	1.2341	--	--
751	1.2286	--	--
752	1.233	--	--
753	1.2266	--	--
754	1.242	--	--
755	1.2383	--	--
756	1.2232	--	--
757	1.2221	--	--
758	1.2295	--	--
759	1.1945	--	--
760	0.26604	--	--
761	0.15396	--	--
762	0.68766	--	--
763	0.37952	--	--
764	0.53878	--	--
765	6.8601 E-01	--	--
766	8.1461 E-01	--	--
767	0.97417	--	--
768	1.1138	--	--
769	1.1278	--	--
770	1.1608	--	--
771	1.1686	--	--
772	1.1778	--	--
773	1.1771	--	--
774	1.1771	--	--
775	1.1771	--	--
776	1.1798	--	--
777	1.1727	--	--
778	1.1713	--	--
779	1.1765	--	--
780	1.1636	--	--
781	1.1607	--	--
782	1.1662	--	--
783	1.1614	--	--
784	1.1536	--	--
785	1.1586	--	--
786	1.1592	--	--
787	1.145	--	--
788	1.1305	--	--
789	1.1257	--	--
790	1.091	--	--
791	1.1058	--	--
792	1.0953	--	--
793	1.0875	--	--
794	1.0972	--	--
795	1.0932	--	--
796	1.0742	--	--
797	1.0913	--	--
798	1.1121	--	--
799	1.0905	--	--
800	1.0725	--	--
801	1.0843	--	--
802	1.0856	--	--
803	1.0657	--	--
804	1.0782	--	--
805	1.0545	--	--
806	1.0974	--	--
807	1.0859	--	--
808	1.0821 E+00	--	--
809	1.0548	--	--
810	1.0559	--	--
811	1.0533	--	--
812	1.0268	--	--
813	1.0086	--	--
814	0.90356	--	--
815	0.89523	--	--
816	0.83216	--	--
817	0.85183	--	--
818	0.82259	--	--
819	0.90519	--	--
820	0.86188	--	--
821	0.99764	--	--
822	0.95157	--	--
823	6.7271 E-01	--	--
824	0.93506	--	--
825	0.96935	--	--
826	9.3381 E-01	--	--
827	0.98465	--	--
828	0.84979	--	--
829	0.9293	--	--
830	9.1601 E-01	--	--
831	0.92392	--	--
832	0.89426	--	--
833	0.9565	--	--
834	0.93412	--	--
835	1.0032	--	--
836	0.97234	--	--
837	1.0092	--	--
838	9.9901 E-01	--	--
839	1.0013	--	--
840	1.0157	--	--
841	1.0101	--	--
842	0.99703	--	--
843	1.0053	--	--
844	9.8631 E-01	--	--
845	1.0165	--	--
846	1.0187	--	--
847	0.9917	--	--
848	0.99217	--	--
849	0.98596	--	--
850	0.89372	--	--
851	0.97493	--	--
852	0.96927	--	--
853	0.96486	--	--
854	0.85112	--	--
855	0.913	--	--
856	0.97317	--	--
857	0.99166	--	--
858	0.99196	--	--
859	9.9171 E-01	--	--
860	0.98816	--	--
861	0.98679	--	--
862	0.99449	--	--
863	1.0005	--	--
864	0.97916	--	--
865	0.96324	--	--
866	0.849	--	--
867	0.91546	--	--
868	0.9592	--	--
869	0.94956	--	--
870	0.96755	--	--
871	0.95387	--	--
872	0.96686	--	--
873	9.5721 E-01	--	--
874	0.94042	--	--
875	0.92687	--	--
876	0.95277	--	--
877	0.95615	--	--
878	0.95237	--	--
879	0.93656	--	--
880	0.93957	--	--
881	9.0861 E-01	--	--
882	0.93245	--	--
883	0.92927	--	--
884	0.93305	--	--
885	0.94423	--	--
886	0.90752	--	--
887	0.91062	--	--
888	0.92228	--	--
889	0.93455	--	--
890	0.92393	--	--
891	0.92584	--	--
892	9.0881 E-01	--	--
893	0.87327	--	--
894	0.8513	--	--
895	0.81357	--	--
896	0.76253	--	--
897	0.66566	--	--
898	0.7178	--	--
899	5.4871 E-01	--	--
900	0.7426	--	--
901	0.59933	--	--
902	6.6791 E-01	--	--
903	0.68889	--	--
904	0.84457	--	--
905	0.81709	--	--
906	0.77558	--	--
907	0.63854	--	--
908	0.65217	--	--
909	7.0431 E-01	--	--
910	0.62467	--	--
911	0.66808	--	--
912	0.68893	--	--
913	0.62834	--	--
914	0.62649	--	--
915	0.67836	--	--
916	0.57646	--	--
917	0.73017	--	--
918	5.9271 E-01	--	--
919	0.73877	--	--
920	0.74414	--	--
921	0.78049	--	--
922	0.70026	--	--
923	0.74504	--	--
924	0.7215	--	--
925	0.7111	--	--
926	7.0331 E-01	--	--
927	0.78742	--	--
928	0.58968	--	--
929	0.55127	--	--
930	0.4321	--	--
931	4.0921 E-01	--	--
932	0.30086	--	--
933	2.4841 E-01	--	--
934	0.1438	--	--
935	0.25084	--	--
936	0.16142	--	--
937	0.16338	--	--
938	0.20058	--	--
939	0.39887	--	--
940	4.7181 E-01	--	--
941	0.37195	--	--
942	0.40532	--	--
943	0.27834	--	--
944	0.28579	--	--
945	3.6821 E-01	--	--
946	1.9461 E-01	--	--
947	0.37112	--	--
948	0.27423	--	--
949	0.49396	--	--
950	0.14726	--	--
951	0.48378	--	--
952	2.6891 E-01	--	--
953	0.34362	--	--
954	4.2411 E-01	--	--
955	0.34117	--	--
956	3.2821 E-01	--	--
957	0.27067	--	--
958	4.6101 E-01	--	--
959	0.37385	--	--
960	0.42066	--	--
961	0.4612	--	--
962	0.44174	--	--
963	0.50503	--	--
964	0.4586	--	--
965	0.50374	--	--
966	0.50275	--	--
967	0.5024	--	--
968	0.6521	--	--
969	0.68622	--	--
970	6.3461 E-01	--	--
971	0.71397	--	--
972	0.68765	--	--
973	0.60648	--	--
974	0.57529	--	--
975	0.58987	--	--
976	5.7191 E-01	--	--
977	0.63864	--	--
978	0.61509	--	--
979	0.63815	--	--
980	0.60468	--	--
981	0.71338	--	--
982	0.69218	--	--
983	0.66865	--	--
984	0.73732	--	--
985	0.68817	--	--
986	0.75083	--	--
987	0.73928	--	--
988	0.73462	--	--
989	0.74906	--	--
990	0.73227	--	--
991	0.75358	--	--
992	0.75102	--	--
993	0.73728	--	--
994	0.7541	--	--
995	0.75176	--	--
996	0.74884	--	--
997	7.3971 E-01	--	--
998	0.73887	--	--
999	0.73857	--	--
1000	0.73532	--	--
1001	0.74442	--	--
1002	0.72805	--	--
1003	0.73442	--	--
1004	0.72336	--	--
1005	0.68174	--	--
1006	0.71252	--	--
1007	0.72753	--	--
1008	0.72685	--	--
1009	0.71972	--	--
1010	0.71914	--	--
1011	0.72278	--	--
1012	0.71877	--	--
1013	7.1761 E-01	--	--
1014	0.72068	--	--
1015	0.70817	--	--
1016	0.71129	--	--
1017	0.70337	--	--
1018	0.71422	--	--
1019	0.68878	--	--
1020	0.69896	--	--
1021	0.70175	--	--
1022	0.6897	--	--
1023	0.69508	--	--
1024	0.69058	--	--
1025	0.69753	--	--
1026	0.69636	--	--
1027	0.69305	--	--
1028	0.69385	--	--
1029	0.68628	--	--
1030	0.69055	--	--
1031	0.68736	--	--
1032	0.68787	--	--
1033	0.67613	--	--
1034	0.68015	--	--
1035	0.68234	--	--
1036	0.68202	--	--
1037	0.67497	--	--
1038	0.67172	--	--
1039	0.67636	--	--
1040	0.6717	--	--
1041	0.67176	--	--
1042	0.672	--	--
1043	0.66525	--	--
1044	0.66833	--	--
1045	0.66452	--	--
1046	0.64714	--	--
1047	0.65694	--	--
1048	0.66274	--	--
1049	0.65896	--	--
1050	0.65463	--	--
1051	6.5521 E-01	--	--
1052	0.65118	--	--
1053	0.64919	--	--
1054	0.64646	--	--
1055	0.64847	--	--
1056	6.4641 E-01	--	--
1057	0.64482	--	--
1058	0.63818	--	--
1059	0.61875	--	--
1060	0.63585	--	--
1061	6.2121 E-01	--	--
1062	0.63266	--	--
1063	0.62239	--	--
1064	0.63196	--	--
1065	0.62913	--	--
1066	0.61713	--	--
1067	0.62032	--	--
1068	0.61944	--	--
1069	0.58626	--	--
1070	0.60469	--	--
1071	6.1661 E-01	--	--
1072	0.61536	--	--
1073	0.60363	--	--
1074	0.62158	--	--
1075	0.59252	--	--
1076	6.1471 E-01	--	--
1077	0.60434	--	--
1078	6.0321 E-01	--	--
1079	0.60474	--	--
1080	0.59722	--	--
1081	0.58083	--	--
1082	0.5894	--	--
1083	0.59814	--	--
1084	0.57852	--	--
1085	0.5933	--	--
1086	0.5541	--	--
1087	0.56697	--	--
1088	0.59317	--	--
1089	0.57919	--	--
1090	0.55573	--	--
1091	0.58835	--	--
1092	0.58124	--	--
1093	0.51058	--	--
1094	0.53965	--	--
1095	0.52067	--	--
1096	0.50323	--	--
1097	0.57852	--	--
1098	5.0291 E-01	--	--
1099	0.50772	--	--
1100	0.48577	--	--
1101	0.49696	--	--
1102	0.46883	--	--
1103	0.46637	--	--
1104	0.46765	--	--
1105	0.50644	--	--
1106	0.39792	--	--
1107	0.48304	--	--
1108	0.41565	--	--
1109	0.41278	--	--
1110	0.47899	--	--
1111	0.33154	--	--
1112	0.41357	--	--
1113	0.2685	--	--
1114	0.29985	--	--
1115	0.24987	--	--
1116	0.20136	--	--
1117	0.07962	--	--
1118	0.21753	--	--
1119	0.11317	--	--
1120	0.14189	--	--
1121	0.18586	--	--
1122	0.08169	--	--
1123	0.12817	--	--
1124	0.1087	--	--
1125	0.14428	--	--
1126	0.05159	--	--
1127	0.15725	--	--
1128	0.09922	--	--
1129	1.0591 E-01	--	--
1130	0.07057	--	--
1131	0.2956	--	--
1132	2.3411 E-01	--	--
1133	1.5331 E-01	--	--
1134	0.04174	--	--
1135	0.01546	--	--
1136	0.12876	--	--
1137	0.28785	--	--
1138	0.20329	--	--
1139	0.2985	--	--
1140	0.25599	--	--
1141	0.19337	--	--
1142	0.22479	--	--
1143	0.31183	--	--
1144	0.11326	--	--
1145	0.14604	--	--
1146	0.15764	--	--
1147	0.05918	--	--
1148	0.27113	--	--
1149	0.21854	--	--
1150	0.12164	--	--
1151	0.2034	--	--
1152	0.24762	--	--
1153	0.23812	--	--
1154	0.14248	--	--
1155	0.31316	--	--
1156	0.2809	--	--
1157	0.31458	--	--
1158	3.1171 E-01	--	--
1159	0.33693	--	--
1160	0.28648	--	--
1161	0.34753	--	--
1162	0.35002	--	--
1163	0.46857	--	--
1164	0.40188	--	--
1165	0.3886	--	--
1166	0.37494	--	--
1167	0.40996	--	--
1168	0.41954	--	--
1169	0.4231	--	--
1170	0.45873	--	--
1171	4.4831 E-01	--	--
1172	0.45483	--	--
1173	0.45642	--	--
1174	0.33692	--	--
1175	0.4524	--	--
1176	0.47679	--	--
1177	0.47235	--	--
1178	0.36	--	--
1179	4.8371 E-01	--	--
1180	0.44069	--	--
1181	0.45514	--	--
1182	0.32318	--	--
1183	0.4387	--	--
1184	0.41985	--	--
1185	4.0741 E-01	--	--
1186	0.47715	--	--
1187	0.45575	--	--
1188	0.33504	--	--
1189	0.41569	--	--
1190	0.46239	--	--
1191	0.4466	--	--
1192	0.47336	--	--
1193	0.45434	--	--
1194	0.4689	--	--
1195	0.44696	--	--
1196	4.3131 E-01	--	--
1197	0.47715	--	--
1198	0.43392	--	--
1199	0.36489	--	--
1200	0.44825	--	--
1201	0.43708	--	--
1202	0.43717	--	--
1203	0.43409	--	--
1204	0.36247	--	--
1205	0.43692	--	--
1206	0.48086	--	--
1207	0.42986	--	--
1208	0.43346	--	--
1209	0.41428	--	--
1210	0.45336	--	--
1211	0.42232	--	--
1212	0.42489	--	--
1213	0.46956	--	--
1214	0.43407	--	--
1215	0.4278	--	--
1216	0.4664	--	--
1217	0.45528	--	--
1218	0.45934	--	--
1219	0.44663	--	--
1220	0.45805	--	--
1221	4.6531 E-01	--	--
1222	0.45139	--	--
1223	0.44406	--	--
1224	0.44808	--	--
1225	0.46236	--	--
1226	0.46819	--	--
1227	0.43304	--	--
1228	0.46658	--	--
1229	4.6721 E-01	--	--
1230	0.46003	--	--
1231	0.47203	--	--
1232	0.46633	--	--
1233	0.45397	--	--
1234	0.47016	--	--
1235	0.46504	--	--
1236	0.46908	--	--
1237	0.46339	--	--
1238	0.46797	--	--
1239	0.46272	--	--
1240	0.46077	--	--
1241	0.46197	--	--
1242	0.46247	--	--
1243	0.45754	--	--
1244	0.45528	--	--
1245	0.45655	--	--
1246	0.45945	--	--
1247	0.45746	--	--
1248	0.4586	--	--
1249	0.45966	--	--
1250	0.45705	--	--
1251	0.45258	--	--
1252	0.45097	--	--
1253	0.44773	--	--
1254	0.44363	--	--
1255	0.4507	--	--
1256	0.44023	--	--
1257	0.43532	--	--
1258	0.44496	--	--
1259	0.42725	--	--
1260	0.4311	--	--
1261	0.41146	--	--
1262	0.39567	--	--
1263	0.40019	--	--
1264	0.37148	--	--
1265	0.3957	--	--
1266	0.38527	--	--
1267	0.38822	--	--
1268	3.7051 E-01	--	--
1269	0.24652	--	--
1270	0.38744	--	--
1271	0.40825	--	--
1272	0.40879	--	--
1273	0.40625	--	--
1274	0.40614	--	--
1275	0.41233	--	--
1276	0.41693	--	--
1277	4.2001 E-01	--	--
1278	0.42763	--	--
1279	0.42456	--	--
1280	0.42204	--	--
1281	0.41335	--	--
1282	0.37305	--	--
1283	0.40733	--	--
1284	0.42078	--	--
1285	0.42399	--	--
1286	0.42714	--	--
1287	0.42213	--	--
1288	0.41989	--	--
1289	0.40936	--	--
1290	0.41285	--	--
1291	0.41786	--	--
1292	0.39618	--	--
1293	0.41257	--	--
1294	4.0421 E-01	--	--
1295	0.40514	--	--
1296	0.38957	--	--
1297	0.3713	--	--
1298	0.39183	--	--
1299	0.40852	--	--
1300	0.35312	--	--
1301	0.36228	--	--
1302	3.9181 E-01	--	--
1303	3.4621 E-01	--	--
1304	0.30062	--	--
1305	0.38382	--	--
1306	0.38453	--	--
1307	0.30594	--	--
1308	0.34696	--	--
1309	0.38413	--	--
1310	0.30114	--	--
1311	0.33366	--	--
1312	0.33337	--	--
1313	0.31352	--	--
1314	0.28833	--	--
1315	2.8581 E-01	--	--
1316	0.32419	--	--
1317	0.31217	--	--
1318	0.33328	--	--
1319	0.26855	--	--
1320	0.25872	--	--
1321	0.29866	--	--
1322	0.30217	--	--
1323	0.23279	--	--
1324	0.26249	--	--
1325	0.32224	--	--
1326	2.8051 E-01	--	--
1327	0.26625	--	--
1328	0.2345	--	--
1329	0.17759	--	--
1330	0.22923	--	--
1331	0.1448	--	--
1332	0.14579	--	--
1333	0.20304	--	--
1334	0.16925	--	--
1335	0.23117	--	--
1336	0.18348	--	--
1337	0.16454	--	--
1338	0.17804	--	--
1339	1.7681 E-01	--	--
1340	1.6831 E-01	--	--
1341	0.17039	--	--
1342	0.17798	--	--
1343	1.2711 E-01	--	--
1344	0.07565	--	--
1345	0.10904	--	--
1346	0.05819	--	--
1347	0.06012	--	--
1348	4.7451 E-03	--	--
1349	0.01616	--	--
1350	0.01603	--	--
1351	0.00463	--	--
1352	0.00152	--	--
1353	9.6096e-05	--	--
1354	0.00029009	--	--
1355	3.6034e-06	--	--
1356	4.807e-05	--	--
1357	7.1786e-05	--	--
1358	4.1948e-06	--	--
1359	7.3439e-07	--	--
1360	2.1404e-06	--	--
1361	4.8133e-09	--	--
1362	1.8076e-11	--	--
1363	3.1563e-06	--	--
1364	1.3589e-06	--	--
1365	9.0764e-12	--	--
1366	1.2791e-05	--	--
1367	4.9764e-06	--	--
1368	1.481e-13	--	--
1369	5.1667e-07	--	--
1370	2.92e-07	--	--
1371	1.9731e-08	--	--
1372	2.7498e-06	--	--
1373	4.4401 E-05	--	--
1374	0.00017917	--	--
1375	0.00032332	--	--
1376	0.00025748	--	--
1377	0.0001227	--	--
1378	0.00111	--	--
1379	5.2164e-05	--	--
1380	8.1587e-05	--	--
1381	2.3716e-06	--	--
1382	2.5672e-06	--	--
1383	4.4017e-08	--	--
1384	6.1689e-07	--	--
1385	2.0899e-06	--	--
1386	2.5215e-06	--	--
1387	0.00019896	--	--
1388	4.0262e-06	--	--
1389	0.00058098	--	--
1390	0.00049328	--	--
1391	0.00034384	--	--
1392	2.3782e-05	--	--
1393	0.00011586	--	--
1394	7.5526e-05	--	--
1395	6.7136e-07	--	--
1396	6.3215e-09	--	--
1397	4.9057e-05	--	--
1398	0.00127	--	--
1399	0.00081226	--	--
1400	3.2466e-09	--	--
1401	1.0528e-08	--	--
1402	0.00184	--	--
1403	0.00238	--	--
1404	0.00073892	--	--
1405	3.6444e-07	--	--
1406	0.00204	--	--
1407	0.00017457	--	--
1408	0.00165	--	--
1409	0.00061919	--	--
1410	0.00046653	--	--
1411	0.00211	--	--
1412	0.00264	--	--
1413	0.02335	--	--
1414	0.00036378	--	--
1415	0.00018366	--	--
1416	0.03557	--	--
1417	0.01176	--	--
1418	0.01356	--	--
1419	0.00214	--	--
1420	0.00827	--	--
1421	0.00916	--	--
1422	0.04631	--	--
1423	0.00922	--	--
1424	0.01698	--	--
1425	0.02585	--	--
1426	0.02779	--	--
1427	0.04955	--	--
1428	0.00456	--	--
1429	0.03802	--	--
1430	0.0616	--	--
1431	0.05016	--	--
1432	0.00252	--	--
1433	0.03583	--	--
1434	0.02096	--	--
1435	0.02142	--	--
1436	3.8351 E-02	--	--
1437	0.02988	--	--
1438	0.01326	--	--
1439	0.05104	--	--
1440	3.9601 E-02	--	--
1441	0.0318	--	--
1442	0.03632	--	--
1443	0.04506	--	--
1444	6.1791 E-02	--	--
1445	4.9751 E-02	--	--
1446	0.0231	--	--
1447	0.03622	--	--
1448	0.11569	--	--
1449	0.10213	--	--
1450	0.02741	--	--
1451	1.1271 E-02	--	--
1452	6.2361 E-02	--	--
1453	0.08198	--	--
1454	0.13759	--	--
1455	0.06615	--	--
1456	0.08851	--	--
1457	0.117	--	--
1458	0.13643	--	--
1459	0.16307	--	--
1460	8.5421 E-02	--	--
1461	0.09028	--	--
1462	0.1306	--	--
1463	0.04323	--	--
1464	0.15184	--	--
1465	0.09338	--	--
1466	0.0652	--	--
1467	0.03605	--	--
1468	0.07694	--	--
1469	0.09485	--	--
1470	0.04968	--	--
1471	0.01785	--	--
1472	4.6771 E-02	--	--
1473	0.0702	--	--
1474	0.09734	--	--
1475	0.18463	--	--
1476	0.06878	--	--
1477	0.06974	--	--
1478	0.06348	--	--
1479	1.2001 E-01	--	--
1480	0.06064	--	--
1481	0.11529	--	--
1482	0.05849	--	--
1483	0.14859	--	--
1484	0.13747	--	--
1485	0.12503	--	--
1486	0.1234	--	--
1487	0.06063	--	--
1488	0.09418	--	--
1489	0.18973	--	--
1490	0.17478	--	--
1491	0.19778	--	--
1492	1.6441 E-01	--	--
1493	0.18157	--	--
1494	0.20367	--	--
1495	0.18253	--	--
1496	0.16852	--	--
1497	0.2285	--	--
1498	0.18968	--	--
1499	0.21759	--	--
1500	2.5061 E-01	--	--
1501	0.26552	--	--
1502	0.23356	--	--
1503	0.18493	--	--
1504	0.16029	--	--
1505	0.18402	--	--
1506	0.25773	--	--
1507	0.25514	--	--
1508	0.24302	--	--
1509	0.1869	--	--
1510	0.27052	--	--
1511	0.26474	--	--
1512	0.26068	--	--
1513	0.24239	--	--
1514	2.2571 E-01	--	--
1515	0.26573	--	--
1516	0.25683	--	--
1517	0.24929	--	--
1518	2.5211 E-01	--	--
1519	0.24437	--	--
1520	0.2645	--	--
1521	0.27505	--	--
1522	0.26378	--	--
1523	0.28004	--	--
1524	0.27539	--	--
1525	0.25884	--	--
1526	0.26745	--	--
1527	0.2622	--	--
1528	0.27928	--	--
1529	0.27244	--	--
1530	0.25522	--	--
1531	0.26973	--	--
1532	0.27839	--	--
1533	0.27714	--	--
1534	0.26892	--	--
1535	0.26686	--	--
1536	0.27464	--	--
1537	0.27336	--	--
1538	0.27202	--	--
1539	0.27295	--	--
1540	2.6491 E-01	--	--
1541	0.26904	--	--
1542	0.26927	--	--
1543	0.27208	--	--
1544	0.2721	--	--
1545	0.27705	--	--
1546	2.7481 E-01	--	--
1547	0.27309	--	--
1548	0.26675	--	--
1549	0.27342	--	--
1550	0.2699	--	--
1551	0.27058	--	--
1552	0.27182	--	--
1553	0.27132	--	--
1554	0.26474	--	--
1555	0.26759	--	--
1556	0.2631	--	--
1557	0.27062	--	--
1558	0.26848	--	--
1559	0.26808	--	--
1560	0.26568	--	--
1561	0.27002	--	--
1562	0.26756	--	--
1563	0.26667	--	--
1564	0.26264	--	--
1565	0.26728	--	--
1566	0.26245	--	--
1567	0.26308	--	--
1568	0.25722	--	--
1569	0.25452	--	--
1570	0.24175	--	--
1571	0.23507	--	--
1572	0.23775	--	--
1573	0.23407	--	--
1574	0.24145	--	--
1575	0.23974	--	--
1576	0.24678	--	--
1577	0.21602	--	--
1578	0.23516	--	--
1579	0.23672	--	--
1580	0.24464	--	--
1581	0.2487	--	--
1582	0.24195	--	--
1583	0.24755	--	--
1584	0.24904	--	--
1585	0.25874	--	--
1586	0.25569	--	--
1587	0.25303	--	--
1588	0.25107	--	--
1589	0.23233	--	--
1590	0.24179	--	--
1591	0.24197	--	--
1592	0.25225	--	--
1593	0.25833	--	--
1594	0.25624	--	--
1595	0.25823	--	--
1596	0.24452	--	--
1597	0.24692	--	--
1598	2.5421 E-01	--	--
1599	0.24202	--	--
1600	0.2381	--	--
1601	0.22323	--	--
1602	0.22413	--	--
1603	0.22397	--	--
1604	0.22842	--	--
1605	0.23683	--	--
1606	0.2414	--	--
1607	0.23296	--	--
1608	0.2299	--	--
1609	0.22727	--	--
1610	0.2176	--	--
1611	0.2268	--	--
1612	0.23076	--	--
1613	0.23719	--	--
1614	0.23838	--	--
1615	0.24104	--	--
1616	0.2305	--	--
1617	0.23465	--	--
1618	0.24352	--	--
1619	0.241	--	--
1620	0.23449	--	--
1621	0.2343	--	--
1622	0.23754	--	--
1623	0.24246	--	--
1624	0.24269	--	--
1625	0.23782	--	--
1626	2.3971 E-01	--	--
1627	0.24078	--	--
1628	0.24126	--	--
1629	0.24137	--	--
1630	2.3651 E-01	--	--
1631	0.23806	--	--
1632	2.3821 E-01	--	--
1633	0.23267	--	--
1634	0.23282	--	--
1635	0.23367	--	--
1636	0.23539	--	--
1637	0.227	--	--
1638	0.22007	--	--
1639	0.22026	--	--
1640	0.21511	--	--
1641	0.2196	--	--
1642	0.22082	--	--
1643	0.21535	--	--
1644	0.22355	--	--
1645	0.21822	--	--
1646	0.21749	--	--
1647	0.22768	--	--
1648	0.21655	--	--
1649	0.21867	--	--
1650	0.22526	--	--
1651	0.20855	--	--
1652	0.22373	--	--
1653	0.22277	--	--
1654	0.21583	--	--
1655	2.2231 E-01	--	--
1656	2.2101 E-01	--	--
1657	0.22223	--	--
1658	0.22487	--	--
1659	0.2212	--	--
1660	0.22332	--	--
1661	0.22384	--	--
1662	0.21908	--	--
1663	0.22235	--	--
1664	0.22098	--	--
1665	0.21178	--	--
1666	0.17884	--	--
1667	0.21068	--	--
1668	0.21459	--	--
1669	0.21516	--	--
1670	0.22168	--	--
1671	0.21879	--	--
1672	0.21147	--	--
1673	0.21629	--	--
1674	0.21575	--	--
1675	0.2136	--	--
1676	0.21145	--	--
1677	0.21229	--	--
1678	0.20915	--	--
1679	0.21303	--	--
1680	0.20558	--	--
1681	0.19447	--	--
1682	0.20366	--	--
1683	0.20906	--	--
1684	0.19797	--	--
1685	2.1321 E-01	--	--
1686	0.21026	--	--
1687	0.20484	--	--
1688	0.21013	--	--
1689	0.20718	--	--
1690	0.20523	--	--
1691	0.19303	--	--
1692	0.20708	--	--
1693	0.21134	--	--
1694	0.20477	--	--
1695	0.20968	--	--
1696	0.20922	--	--
1697	0.18107	--	--
1698	0.20739	--	--
1699	2.0551 E-01	--	--
1700	0.19975	--	--
1702	0.20396	--	--
1705	0.19778	--	--
1710	0.1879	--	--
1715	0.18965	--	--
1720	0.18698	--	--
1725	0.17808	--	--
1730	0.17407	--	--
1735	0.16154	--	--
1740	0.16818	--	--
1745	0.15481	--	--
1750	0.16566	--	--
1755	0.15301	--	--
1760	0.15998	--	--
1765	0.13284	--	--
1770	0.14172	--	--
1775	0.11484	--	--
1780	0.1005	--	--
1785	7.6981 E-02	--	--
1790	0.0889	--	--
1795	4.6931 E-02	--	--
1800	0.03183	--	--
1805	0.01482	--	--
1810	0.00969	--	--
1815	0.00328	--	--
1820	0.00098755	--	--
1825	0.00127	--	--
1830	5.2041 E-06	--	--
1835	6.419e-06	--	--
1840	6.2703e-08	--	--
1845	6.2658e-06	--	--
1850	2.9993e-06	--	--
1855	2.8396e-07	--	--
1860	1.1151e-05	--	--
1865	1.6982e-05	--	--
1870	2.6662e-10	--	--
1875	4.5130E.10	--	--
1880	7.7505e-05	--	--
1885	4.389e-05	--	--
1890	0.00022333	--	--
1895	0.00012947	--	--
1900	8.6221 E-07	--	--
1905	5.6667e-07	--	--
1910	2.3045e-05	--	--
1915	1.9947e-05	--	--
1920	0.00045069	--	--
1925	0.00093615	--	--
1930	0.00055242	--	--
1935	0.00359	--	--
1940	3.2821 E-03	--	--
1945	0.01086	--	--
1950	0.01673	--	--
1955	0.01004	--	--
1960	0.02191	--	--
1965	0.02856	--	--
1970	0.04885	--	--
1975	0.06786	--	--
1980	0.07551	--	--
1985	0.08306	--	--
1990	0.08561	--	--
1995	0.08119	--	--
2000	0.03816	--	--
2005	0.015	--	--
2010	0.03975	--	--
2015	0.02665	--	--
2020	4.4981 E-02	--	--
2025	0.07401	--	--
2030	0.08486	--	--
2035	0.09639	--	--
2040	8.9781 E-02	--	--
2045	0.09107	--	--
2050	0.06793	--	--
2055	0.05491	--	--
2060	0.06919	--	--
2065	0.06188	--	--
2070	0.06568	--	--
2075	0.07744	--	--
2080	0.08681	--	--
2085	0.0851	--	--
2090	0.0891	--	--
2095	0.08975	--	--
2100	0.08613	--	--
2105	0.09315	--	--
2110	0.08965	--	--
2115	0.09167	--	--
2120	0.08759	--	--
2125	0.08863	--	--
2130	0.08977	--	--
2135	0.09004	--	--
2140	0.09077	--	--
2145	0.08949	--	--
2150	0.08464	--	--
2155	0.08484	--	--
2160	0.08417	--	--
2165	0.07631	--	--
2170	0.082	--	--
2175	0.08045	--	--
2180	0.08181	--	--
2185	0.07455	--	--
2190	0.07907	--	--
2195	0.07899	--	--
2200	0.0712	--	--
2205	0.07401	--	--
2210	0.07932	--	--
2215	0.07627	--	--
2220	0.07773	--	--
2225	0.07545	--	--
2230	0.07577	--	--
2235	0.0743	--	--
2240	0.07312	--	--
2245	0.07084	--	--
2250	0.07194	--	--
2255	0.06769	--	--
2260	0.06693	--	--
2265	0.06814	--	--
2270	0.06487	--	--
2275	6.4021 E-02	--	--
2280	0.06629	--	--
2285	0.06308	--	--
2290	0.06322	--	--
2295	0.06127	--	--
2300	0.05882	--	--
2305	5.9171 E-02	--	--
2310	0.06387	--	--
2315	5.8141 E-02	--	--
2320	5.2031 E-02	--	--
2325	0.05622	--	--
2330	0.05682	--	--
2335	0.05797	--	--
2340	0.04584	--	--
2345	0.0514	--	--
2350	0.04154	--	--
2355	0.04747	--	--
2360	0.05024	--	--
2365	0.04941	--	--
2370	0.03082	--	--
2375	0.04415	--	--
2380	0.04255	--	--
2385	0.03083	--	--
2390	0.03711	--	--
2395	0.04059	--	--
2400	0.04415	--	--
2405	0.0336	--	--
2410	0.03381	--	--
2415	0.0273	--	--
2420	0.02659	--	--
2425	0.03308	--	--
2430	0.0451	--	--
2435	0.01488	--	--
2440	0.04325	--	--
2445	0.0208	--	--
2450	1.3611 E-02	--	--
2455	0.02485	--	--
2460	0.03336	--	--
2465	0.02415	--	--
2470	0.01673	--	--
2475	0.01646	--	--
2480	0.00804	--	--
2485	0.00561	--	--
2490	0.00351	--	--
2495	0.00288	--	--
2500	0.00706	--	--

## Sheet: i
Membrane	Solar absorbance (%)
rGO (PTFE)	84.9
MXene (PVDF)	93.6
Fe3O4 (PVDF)	96
CNTs-1 (PVDF)	97
TiN (PVDF)	97.4
CB (PVDF)	97.7
This work	98.07
CNTs-2 (PVDF)	99
