# Supplementary material for: Ceramic-carbon Janus membrane for robust solar-thermal desalination
Source: Nat Commun. 2025 Mar 18;16:2659. doi: 10.1038/s41467-025-57888-2 (PMC11920389; doi:10.1038/s41467-025-57888-2)
Supplement: Supplementary file 3 — Source Data [file 41467_2025_57888_MOESM3_ESM.xlsx › 535639_2_data_set_10442030_ssjjp5.xlsx]

## Sheet: d
Al2O3-CNT 3 kW m-2		Al2O3 1kW m-2		Al2O3-CNT 1 kW m-2		Al2O3-CNT 2 kW m-2
Time	Surface temperature (°C)	Time	Surface temperature (°C)	Time	Surface temperature (°C)	Time	Surface temperature (°C)
0	22.2	0	22	0	22.5	0	22.5
5	26.5	2	25	2	28.6	5	30.2
10	32.1	5	28	8	34	8	36.4
15	39	10	32	10	36.3	12	42.1
22	43	20	36	16	37.7	20	47.7
25	50	35	37.3	20	38.6	24	50.3
28	55.5	40	37.4	23	38.9	28	50.8
31	56.7	50	37.5	28	39.4	31	52.2
34	58.3	55	37.7	30	39.8	34	52.4
40	60.7	60	37.8	34	40.6	40	53.9
44	62.4	70	38	39	41.1	44	54.8
50	63.1	80	38	45	41.5	50	55.6
55	63.9	90	38	50	42.2	55	56.8
60	64.3	100	38	55	42.7	60	57.5
65	65.9	110	38.2	60	42.8	65	57.9
71	66.3	120	38.3	65	43.5	71	58.3
75	67.1	130	38.4	75	44.3	75	58.2
80	67.5	140	38.4	80	44.8	80	59.1
85	67.9	150	38.5	85	45.3	85	58.9
90	68.3	160	38.7	90	45.9	90	59.4
95	68.9	170	38.7	95	46	95	59.8
100	69.1	180	38.7	100	47	100	60.3
105	69.6	190	38.8	105	47.4	105	60.7
110	70.1	200	38.8	110	47.4	110	61
115	70.2	210	38.9	115	47.5	115	61.4
120	71.1	220	38.8	120	47.9	120	61.2
125	71.1	230	39	125	48.2	125	61.1
130	71.8	240	39	130	48	130	61.4
135	71.9	250	39	135	48	135	61.7
140	72	260	39.1	140	48.3	140	61.9
145	71.8	270	39.2	145	48.3	145	61.6
150	71.6	280	39.3	150	48	150	61.5
155	71.5	290	39.3	155	48.1	155	61.5
160	71.7	300	39.3	160	48.6	160	61.6
165	71.8	310	39.3	165	48.9	165	61.7
170	71.8	320	39.4	170	48.5	170	61.7
175	72	330	39.4	175	48.7	175	61.9
180	72.2	340	39.3	180	49.1	180	61.9
185	72.5	350	39.3	185	49	185	62.2
190	72,1	360	39.4	190	49.1	190	62.3
195	72.2	370	39.4	195	48.8	195	62.5
200	72.2	380	39.4	200	49.3	200	62.7
205	72.1	390	39.4	210	49.4	205	62.8
210	72.5	400	39.4	220	49.6	210	62.5
215	73	402	38.8	230	50	215	62.8
220	72.9	404	37.1	240	50	220	63
230	74	407	36.9	250	50.1	230	63.2
240	73.4	410	36.6	260	50.3	240	63.3
250	73.4	414	36	270	50.3	250	63.3
260	74.1	417	35.8	280	50.5	260	63.4
270	74.2	420	35.6	290	50.6	270	63.5
280	74.3	425	35.2	300	50.6	280	63.2
290	74.4	430	35	310	50.7	290	63.6
300	74	435	34.9	320	50.8	300	63.6
310	74.7	440	34.8	330	50.8	310	63.6
320	74.7	445	34.6	340	51	320	63.5
330	74.7	450	34.3	350	51	330	63.6
340	74.8	460	34	360	51.1	340	63.6
350	74.7	470	33.8	370	51	350	63.5
360	74.6	480	33.5	380	50.9	360	63.7
370	74.6	490	33.3	390	51	370	63.7
380	74.8	500	33.2	400	51	380	63.7
390	74.6	510	33	402	47.8	390	63.7
400	74.6	520	32.8	404	45.4	400	63.7
402	71.1	530	32.6	407	43.7	402	58.5
404	66.2	540	32.4	410	42.4	404	57.2
407	63.7	550	32.2	415	41	407	54.8
410	61.9	560	32.2	420	40.1	410	52.4
413	59.8	570	32.1	425	38.5	413	51
415	58.8	580	31.9	430	37.8	415	49.9
418	57.8	590	31.7	435	37.5	418	48.6
421	55.2	600	31.8	440	37.2	421	47.7
426	53.4	610	31.7	445	36.7	426	45.8
430	51.9	620	31.6	450	36.4	430	43.2
435	50.4	630	31.6	455	36.1	435	41.2
440	48.8	640	31.5	460	35.9	440	39.5
445	47.6	650	31.4	465	35.8	445	38.9
450	46.4	660	31.4	470	35.4	450	38.3
455	45.6	670	31.4	475	35.1	455	38
460	45	680	31.4	480	34.7	460	37.6
465	44.3	690	31.4	485	34.2	465	37.4
470	43.3	700	31.4	490	34	470	37.1
475	42.9			505	33.7	475	37.1
480	42.1			515	33.3	480	36.5
490	41.3			525	32.9	490	36.3
500	40.3			535	32.6	500	35.9
510	39.5			545	32.4	510	35.9
520	38.8			555	32.1	520	35.5
530	38.1			565	32.1	530	35.2
540	37.7			575	32	540	34.8
550	37.1			585	32	550	34.5
560	36.6			595	31.8	560	34.3
570	36			605	31.9	570	34.3
580	35.8			615	31.7	580	34
590	35.3			625	31.6	590	33.8
600	34.9			635	31.9	600	33.6
610	34.7			645	31.7	610	33.5
620	34.3			655	31.8	620	33.2
630	34			665	31.6	630	32.9
640	33.8			675	31.7	640	32.6
650	33.5			685	31.7	650	32.6
660	33.2			695	31.6	660	32.5
670	33.1			700	31.6	670	32.4
680	33.2					680	32.3
690	33.1					690	32.3
700	33.3					700	32.2
--	--
--	--
--	--
--	--
--	--
--	--
--	--
--	--
--	--
--	--
--	--
--	--
--	--
--	--
--	--
--	--
--	--
--	--
--	--
--	--
--	--
--	--
--	--
--	--
--	--
--	--
--	--
--	--
--	--
--	--
--	--
--	--
--	--
--	--
--	--
--	--
--	--
--	--
--	--
--	--
--	--
--	--
--	--
--	--
--	--
--	--
--	--
--	--
--	--
--	--
--	--
--	--
--	--
--	--
--	--
--	--
--	--
--	--
--	--
--	--
--	--
--	--
--	--
--	--
--	--
--	--
--	--
--	--
--	--
--	--
--	--
--	--
--	--
--	--
--	--
--	--
--	--
--	--

## Sheet: f
Power density	Temperature increase (℃)
1 kW m–2	11.305
2 kW m–2	24.32
3 kW m–2	34.995

## Sheet: h
Membrane	Thermal conductivity (W m-1 K-1)
Al2O3	4.6
ZrO2	2.1
β-Sialon	1.25
γ-Y2Si2O7	0.497
α-Si3N4	0.4
Al2O3-CNT	0.447
