# Supplementary material for: Ceramic-carbon Janus membrane for robust solar-thermal desalination
Source: Nat Commun. 2025 Mar 18;16:2659. doi: 10.1038/s41467-025-57888-2 (PMC11920389; doi:10.1038/s41467-025-57888-2)
Supplement: Supplementary file 3 — Source Data [file 41467_2025_57888_MOESM3_ESM.xlsx › 535639_2_data_set_10442031_ssssp5.xlsx]

## Sheet: b
No light			1 kW m–2			2 kW m–2			3 kW m–2
Feed concentration (g L–1)	Flux (L m–2 h–1)	Rejection (%)	Feed concentration (g L–1)	Flux (L m–2 h–1)	Rejection (%)	Feed concentration (g L–1)	Flux (L m–2 h–1)	Rejection (%)	Feed concentration (g L–1)	Flux (L m–2 h–1)	Rejection (%)
10	7.15689	99.8616	10	8.14963	99.8595	10	8.76741	99.8519	10	9.47138	99.8526
35	4.12065	99.8859	35	5.13824	99.8923	35	5.76925	99.8743	35	6.5971	99.8771
90	2.34265	99.9558	90	3.33103	99.9252	90	4.09941	99.957	90	4.56366	99.94

## Sheet: c
	Water 1 kW m -2	Al2O3-CNTs 1 kW m -2	Al2O3-CNTs 2 kW m -2	Al2O3-CNTs 3 kW m -2
Times (s)	Surface temperature (℃)
0	25.5	25.5	25.5	25.5
15	25.8	26.4	27.5	28.6
30	26	27.8	28.5	29.7
50	26.2	28.3	29.7	31
70	26.5	28.7	30.5	32.3
90	26.4	29.2	30.7	33.2
110	26.6	29.7	31.8	34.1
130	26.8	30.3	32	34.7
150	27.2	30.2	32.5	35.4
170	27	30.7	33	35.7
190	27.1	31.2	33.7	36.2
210	27	31.4	33.9	36.4
230	27.1	31.6	33.9	36.7
250	27.3	31.6	34.6	36.9
270	27.3	31.7	34.6	37.1
290	27.4	32	34.8	37.4
310	27.6	31.9	35	37.3
330	27.6	32	35.1	37.4
350	27.8	32.1	35.1	37.6
370	27.8	32.2	35.4	37.5
390	27.9	32.3	35.2	37.6
400	28	32.2	35.2	37.6

## Sheet: e
Solar density (kW m–2)	Temperature (℃)	Flux (L m–2 h–1)
0	28	4.12065
1	28	5.13824
2	28	5.76925
3	28	6.5971
0	45	6.05825
1	45	6.86897
2	45	7.69472
3	45	8.61022
0	65	11.1217
1	65	11.9112
2	65	12.6576
3	65	13.295

## Sheet: f
No light			1 kW m–2
Flow rate (L h–1)	Flux (L m–2 h–1)	Rejection (%)	Flow rate (L h–1)	Flux (L m–2 h–1)	Rejection (%)
2.2	4.12065	99.8934	2.2	5.13824	99.8474
4.4	4.30206	99.8738	4.4	4.9086	99.8859
6.6	4.47199	99.8653	6.6	4.68074	99.8833

## Sheet: g
No light			1 kW m–2
Time (h)	Flux (L m–2 h–1)	Rejection (%)	Time (h)	Flux (L m–2 h–1)	Rejection (%)
2	4.34658	99.8998	2	4.84416	99.9411
4	4.03924	99.9051	4	5.30151	99.7833
6	4.13559	99.8989	6	5.00881	99.7802
8	3.96119	99.8699	8	5.39846	99.8851
10	4.15632	99.9435	10	4.96673	99.8802
12	3.96485	99.9004	12	4.82343	99.9066
14	4.01729	99.8554	14	5.2137	99.9404
16	4.149	99.8391	16	4.93685	99.8739
18	4.16852	99.9044	18	4.95027	99.9265
20	3.91972	99.8611	20	5.17162	99.9387
22	4.1612	99.896	22	5.13137	99.9211
24	4.30511	99.8576	24	5.06918	99.9303

## Sheet: h
membrane	Solar-thermal efficiency (%)	Water flux (L m–2 h–1)
CNT-PVDF-2	75.6	1.11
Fe3O4-PVDF	53	0.97
TiN-PVDF-1	64.1	0.94
CNT-PVDF-1	60	0.9
TiN-PVDF-2	66.7	1.01
PDA-rGO-PTFE	49	0.72
DR1-PTFE	16	0.24
DR1-DB14-PTFE	53	0.78
CB-PVDF-1	37	0.37
PDA-PVDF	45	0.49
CB-PVDF-2	55.1	0.78
This work	66.8	3.33
TiC-TiO2-PVDF	50	4.18
CB-PVDF-3	75.4	3.19
MXene-C-PVDF	89	2.88
This work	68.8	5.14
