# Supplementary material for: Ceramic-carbon Janus membrane for robust solar-thermal desalination
Source: Nat Commun. 2025 Mar 18;16:2659. doi: 10.1038/s41467-025-57888-2 (PMC11920389; doi:10.1038/s41467-025-57888-2)
Supplement: Supplementary file 3 — Source Data [file 41467_2025_57888_MOESM3_ESM.xlsx › 535639_2_data_set_10442032_ssxxp5.xlsx]

## Sheet: e
Time (ps)	Number of hydrogen bonds
0.1	1000
0.2	1010
0.3	1012
0.4	1012
0.5	993
0.6	971
0.7	970
0.8	985
0.9	989
1	1002
1.1	1004
1.2	984
1.3	968
1.4	972
1.5	981
1.6	965
1.7	956
1.8	940
1.9	928
2	932
2.1	938
2.2	958
2.3	937
2.4	934
2.5	932
2.6	950
2.7	948
2.8	957
2.9	945
3	965
3.1	949
3.2	948
3.3	955
3.4	953
3.5	967
3.6	982
3.7	967
3.8	969
3.9	986
4	976
4.1	987
4.2	983
4.3	974
4.4	961
4.5	968
4.6	953
4.7	968
4.8	987
4.9	983
5	982
5.1	983
5.2	991
5.3	972
5.4	982
5.5	963
5.6	981
5.7	983
5.8	976
5.9	983
6	972
6.1	979
6.2	988
6.3	973
6.4	967
6.5	962
6.6	982
6.7	969
6.8	973
6.9	974
7	972
7.1	964
7.2	973
7.3	967
7.4	974
7.5	968
7.6	973
7.7	995
7.8	969
7.9	961
8	963
8.1	979
8.2	970
8.3	986
8.4	969
8.5	963
8.6	962
8.7	977
8.8	978
8.9	984
9	987
9.1	990
9.2	990
9.3	982
9.4	987
9.5	990
9.6	993
9.7	986
9.8	976
9.9	967
10	973
10.1	972
10.2	977
10.3	995
10.4	989
10.5	983
10.6	985
10.7	983
10.8	979
10.9	973
11	980
11.1	958
11.2	965
11.3	982
11.4	968
11.5	970
11.6	992
11.7	975
11.8	969
11.9	973
12	979
12.1	978
12.2	978
12.3	974
12.4	970
12.5	981
12.6	985
12.7	955
12.8	935
12.9	971
13	969
13.1	969
13.2	978
13.3	974
13.4	951
13.5	942
13.6	980
13.7	967
13.8	955
13.9	967
14	960
14.1	967
14.2	974
14.3	964
14.4	959
14.5	976
14.6	971
14.7	970
14.8	967
14.9	969
15	983
15.1	984
15.2	982
15.3	967
15.4	985
15.5	987
15.6	960
15.7	982
15.8	974
15.9	976
16	980
16.1	990
16.2	999
16.3	972
16.4	975
16.5	991
16.6	981
16.7	1002
16.8	973
16.9	983
17	992
17.1	991
17.2	986
17.3	970
17.4	971
17.5	961
17.6	984
17.7	979
17.8	989
17.9	984
18	984
18.1	973
18.2	966
18.3	960
18.4	971
18.5	975
18.6	1001
18.7	971
18.8	985
18.9	983
19	999
19.1	989
19.2	981
19.3	980
19.4	992
19.5	995
19.6	1002
19.7	986
19.8	987
19.9	986
20	987
20.1	981
20.2	997
20.3	990
20.4	989
20.5	984
20.6	970
20.7	976
20.8	975
20.9	963
21	978
21.1	966
21.2	988
21.3	980
21.4	985
21.5	987
21.6	980
21.7	985
21.8	988
21.9	994
22	974
22.1	981
22.2	979
22.3	988
22.4	962
22.5	976
22.6	981
22.7	978
22.8	958
22.9	961
23	975
23.1	974
23.2	968
23.3	977
23.4	951
23.5	979
23.6	971
23.7	972
23.8	955
23.9	973
24	978
24.1	982
24.2	956
24.3	970
24.4	995
24.5	965
24.6	971
24.7	958
24.8	947
24.9	968
25	965
25.1	949
25.2	967
25.3	954
25.4	986
25.5	970
25.6	971
25.7	974
25.8	949
25.9	955
26	972
26.1	983
26.2	978
26.3	965
26.4	978
26.5	956
26.6	987
26.7	974
26.8	980
26.9	960
27	975
27.1	989
27.2	979
27.3	972
27.4	981
27.5	983
27.6	978
27.7	977
27.8	980
27.9	991
28	988
28.1	985
28.2	992
28.3	967
28.4	979
28.5	984
28.6	994
28.7	991
28.8	978
28.9	961
29	969
29.1	967
29.2	976
29.3	965
29.4	960
29.5	960
29.6	960
29.7	971
29.8	969
29.9	972
30	972
30.1	980
30.2	958
30.3	969
30.4	972
30.5	968
30.6	979
30.7	965
30.8	981
30.9	977
31	994
31.1	968
31.2	983
31.3	991
31.4	979
31.5	977
31.6	970
31.7	976
31.8	990
31.9	983
32	990
32.1	987
32.2	990
32.3	983
32.4	991
32.5	979
32.6	971
32.7	996
32.8	990
32.9	977
33	952
33.1	976
33.2	982
33.3	967
33.4	974
33.5	972
33.6	987
33.7	967
33.8	976
33.9	968
34	978
34.1	993
34.2	993
34.3	974
34.4	968
34.5	988
34.6	974
34.7	976
34.8	981
34.9	979
35	979
35.1	972
35.2	982
35.3	985
35.4	964
35.5	967
35.6	983
35.7	981
35.8	974
35.9	975
36	977
36.1	979
36.2	971
36.3	965
36.4	977
36.5	990
36.6	978
36.7	967
36.8	984
36.9	992
37	975
37.1	974
37.2	981
37.3	981
37.4	968
37.5	972
37.6	982
37.7	971
37.8	966
37.9	971
38	965
38.1	970
38.2	965
38.3	952
38.4	991
38.5	964
38.6	969
38.7	970
38.8	971
38.9	981
39	952
39.1	982
39.2	975
39.3	971
39.4	984
39.5	987
39.6	981
39.7	981
39.8	988
39.9	973
40	965
40.1	971
40.2	976
40.3	972
40.4	979
40.5	990
40.6	969
40.7	966
40.8	983
40.9	991
41	986
41.1	982
41.2	955
41.3	969
41.4	979
41.5	999
41.6	1006
41.7	978
41.8	987
41.9	989
42	1015
42.1	999
42.2	992
42.3	999
42.4	991
42.5	983
42.6	1007
42.7	990
42.8	984
42.9	994
43	995
43.1	990
43.2	984
43.3	988
43.4	976
43.5	984
43.6	977
43.7	974
43.8	984
43.9	986
44	971
44.1	977
44.2	988
44.3	968
44.4	974
44.5	976
44.6	969
44.7	972
44.8	989
44.9	988
45	981
45.1	979
45.2	973
45.3	969
45.4	975
45.5	965
45.6	970
45.7	958
45.8	980
45.9	981
46	999
46.1	988
46.2	970
46.3	978
46.4	962
46.5	968
46.6	966
46.7	980
46.8	972
46.9	988
47	985
47.1	995
47.2	959
47.3	973
47.4	985
47.5	960
47.6	983
47.7	991
47.8	980
47.9	989
48	963
48.1	975
48.2	962
48.3	966
48.4	968
48.5	982
48.6	1002
48.7	993
48.8	974
48.9	987
49	979
49.1	986
49.2	988
49.3	994
49.4	983
49.5	975
49.6	978
49.7	984
49.8	968
49.9	973
50	980
50.1	963
50.2	985
50.3	979
50.4	969
50.5	971
50.6	971
50.7	985
50.8	970
50.9	962
51	969
51.1	977
51.2	948
51.3	967
51.4	979
51.5	978
51.6	975
51.7	964
51.8	981
51.9	965
52	982
52.1	959
52.2	971
52.3	960
52.4	976
52.5	995
52.6	987
52.7	981
52.8	948
52.9	968
53	984
53.1	977
53.2	991
53.3	987
53.4	1007
53.5	1004
53.6	1007
53.7	995
53.8	978
53.9	994
54	1004
54.1	978
54.2	986
54.3	983
54.4	968
54.5	993
54.6	983
54.7	1003
54.8	987
54.9	1000
55	980
55.1	981
55.2	994
55.3	977
55.4	968
55.5	996
55.6	975
55.7	993
55.8	965
55.9	979
56	971
56.1	991
56.2	985
56.3	992
56.4	974
56.5	970
56.6	981
56.7	983
56.8	995
56.9	981
57	983
57.1	979
57.2	981
57.3	992
57.4	974
57.5	963
57.6	995
57.7	993
57.8	997
57.9	974
58	986
58.1	997
58.2	1010
58.3	994
58.4	995
58.5	1002
58.6	998
58.7	995
58.8	989
58.9	983
59	1002
59.1	988
59.2	990
59.3	998
59.4	985
59.5	986
59.6	971
59.7	970
59.8	987
59.9	978
60	990
60.1	985
60.2	994
60.3	967
60.4	989
60.5	990
60.6	975
60.7	975
60.8	995
60.9	977
61	972
61.1	967
61.2	975
61.3	985
61.4	978
61.5	971
61.6	983
61.7	977
61.8	976
61.9	971
62	981
62.1	970
62.2	975
62.3	981
62.4	986
62.5	965
62.6	980
62.7	971
62.8	973
62.9	993
63	986
63.1	982
63.2	975
63.3	982
63.4	986
63.5	984
63.6	978
63.7	996
63.8	980
63.9	972
64	972
64.1	981
64.2	980
64.3	980
64.4	969
64.5	995
64.6	978
64.7	991
64.8	998
64.9	981
65	980
65.1	983
65.2	962
65.3	994
65.4	977
65.5	984
65.6	977
65.7	990
65.8	988
65.9	991
66	978
66.1	982
66.2	977
66.3	991
66.4	991
66.5	971
66.6	984
66.7	982
66.8	970
66.9	970
67	982
67.1	984
67.2	971
67.3	970
67.4	982
67.5	976
67.6	1001
67.7	983
67.8	998
67.9	999
68	996
68.1	999
68.2	999
68.3	995
68.4	991
68.5	982
68.6	987
68.7	990
68.8	974
68.9	989
69	983
69.1	983
69.2	992
69.3	992
69.4	1007
69.5	988
69.6	976
69.7	984
69.8	991
69.9	997
70	991
70.1	980
70.2	971
70.3	969
70.4	981
70.5	1000
70.6	983
70.7	978
70.8	991
70.9	1002
71	991
71.1	991
71.2	982
71.3	987
71.4	985
71.5	981
71.6	977
71.7	965
71.8	985
71.9	1006
72	987
72.1	966
72.2	973
72.3	971
72.4	992
72.5	998
72.6	999
72.7	1016
72.8	998
72.9	985
73	982
73.1	976
73.2	983
73.3	994
73.4	981
73.5	983
73.6	983
73.7	972
73.8	968
73.9	986
74	983
74.1	984
74.2	971
74.3	990
74.4	970
74.5	990
74.6	974
74.7	980
74.8	984
74.9	980
75	981
75.1	972
75.2	996
75.3	988
75.4	976
75.5	978
75.6	994
75.7	974
75.8	968
75.9	975
76	976
76.1	978
76.2	990
76.3	983
76.4	971
76.5	992
76.6	985
76.7	980
76.8	981
76.9	977
77	982
77.1	981
77.2	969
77.3	995
77.4	977
77.5	985
77.6	988
77.7	989
77.8	985
77.9	966
78	970
78.1	978
78.2	977
78.3	972
78.4	985
78.5	959
78.6	973
78.7	971
78.8	983
78.9	964
79	974
79.1	980
79.2	981
79.3	977
79.4	983
79.5	966
79.6	985
79.7	991
79.8	982
79.9	971
80	983
80.1	984
80.2	975
80.3	992
80.4	981
80.5	984
80.6	989
80.7	973
80.8	967
80.9	986
81	973
81.1	976
81.2	963
81.3	989
81.4	965
81.5	962
81.6	955
81.7	979
81.8	978
81.9	972
82	966
82.1	978
82.2	985
82.3	974
82.4	985
82.5	985
82.6	981
82.7	984
82.8	985
82.9	984
83	959
83.1	983
83.2	962
83.3	977
83.4	966
83.5	968
83.6	970
83.7	978
83.8	968
83.9	962
84	979
84.1	975
84.2	971
84.3	963
84.4	968
84.5	961
84.6	966
84.7	980
84.8	958
84.9	1001
85	964
85.1	990
85.2	976
85.3	971
85.4	975
85.5	966
85.6	974
85.7	972
85.8	986
85.9	995
86	979
86.1	989
86.2	981
86.3	987
86.4	980
86.5	985
86.6	989
86.7	984
86.8	976
86.9	971
87	981
87.1	986
87.2	979
87.3	983
87.4	982
87.5	987
87.6	987
87.7	985
87.8	975
87.9	985
88	987
88.1	989
88.2	982
88.3	998
88.4	996
88.5	992
88.6	989
88.7	1005
88.8	1005
88.9	988
89	984
89.1	983
89.2	1004
89.3	979
89.4	988
89.5	1000
89.6	984
89.7	973
89.8	978
89.9	993
90	994
90.1	977
90.2	972
90.3	968
90.4	976
90.5	981
90.6	982
90.7	984
90.8	986
90.9	983
91	994
91.1	1002
91.2	992
91.3	980
91.4	990
91.5	989
91.6	998
91.7	994
91.8	993
91.9	979
92	972
92.1	989
92.2	966
92.3	983
92.4	977
92.5	986
92.6	992
92.7	975
92.8	978
92.9	993
93	991
93.1	973
93.2	978
93.3	991
93.4	991
93.5	981
93.6	984
93.7	991
93.8	985
93.9	989
94	977
94.1	991
94.2	988
94.3	994
94.4	998
94.5	988
94.6	992
94.7	979
94.8	987
94.9	969
95	983
95.1	985
95.2	975
95.3	982
95.4	973
95.5	960
95.6	975
95.7	977
95.8	968
95.9	996
96	978
96.1	974
96.2	981
96.3	973
96.4	970
96.5	967
96.6	976
96.7	960
96.8	963
96.9	975
97	978
97.1	987
97.2	983
97.3	988
97.4	979
97.5	979
97.6	983
97.7	993
97.8	988
97.9	996
98	984
98.1	998
98.2	996
98.3	985
98.4	980
98.5	994
98.6	981
98.7	968
98.8	992
98.9	991
99	983
99.1	983
99.2	980
99.3	979
99.4	990
99.5	991
99.6	992
99.7	973
99.8	988
99.9	985
100	998
100.1	1006
100.2	987
100.3	980
100.4	979
100.5	969
100.6	972
100.7	978
100.8	1003
100.9	995
101	988
101.1	982
101.2	992
101.3	969
101.4	979
101.5	991
101.6	994
101.7	982
101.8	970
101.9	962
102	969
102.1	989
102.2	976
102.3	965
102.4	972
102.5	971
102.6	980
102.7	975
102.8	989
102.9	983
103	957
103.1	973
103.2	988
103.3	991
103.4	975
103.5	987
103.6	997
103.7	983
103.8	973
103.9	997
104	989
104.1	990
104.2	993
104.3	975
104.4	982
104.5	986
104.6	986
104.7	986
104.8	988
104.9	973
105	981
105.1	977
105.2	989
105.3	974
105.4	986
105.5	984
105.6	988
105.7	991
105.8	974
105.9	1004
106	975
106.1	982
106.2	962
106.3	980
106.4	978
106.5	981
106.6	989
106.7	986
106.8	985
106.9	982
107	974
107.1	992
107.2	983
107.3	964
107.4	973
107.5	973
107.6	974
107.7	963
107.8	989
107.9	982
108	973
108.1	988
108.2	965
108.3	983
108.4	985
108.5	973
108.6	974
108.7	987
108.8	979
108.9	990
109	976
109.1	973
109.2	985
109.3	992
109.4	980
109.5	975
109.6	980
109.7	960
109.8	965
109.9	981
110	989
110.1	987
110.2	981
110.3	999
110.4	994
110.5	976
110.6	984
110.7	995
110.8	996
110.9	996
111	984
111.1	1008
111.2	1005
111.3	992
111.4	993
111.5	979
111.6	981
111.7	989
111.8	975
111.9	965
112	969
112.1	969
112.2	979
112.3	980
112.4	964
112.5	943
112.6	963
112.7	970
112.8	987
112.9	978
113	977
113.1	984
113.2	989
113.3	968
113.4	973
113.5	966
113.6	994
113.7	1001
113.8	986
113.9	978
114	967
114.1	970
114.2	971
114.3	987
114.4	975
114.5	991
114.6	981
114.7	972
114.8	959
114.9	987
115	961
115.1	968
115.2	973
115.3	976
115.4	980
115.5	999
115.6	983
115.7	991
115.8	972
115.9	976
116	982
116.1	979
116.2	982
116.3	993
116.4	992
116.5	982
116.6	978
116.7	970
116.8	987
116.9	986
117	997
117.1	992
117.2	1000
117.3	976
117.4	1006
117.5	969
117.6	973
117.7	984
117.8	981
117.9	977
118	969
118.1	985
118.2	968
118.3	974
118.4	983
118.5	980
118.6	977
118.7	979
118.8	996
118.9	972
119	978
119.1	991
119.2	974
119.3	975
119.4	987
119.5	978
119.6	990
119.7	969
119.8	970
119.9	989
120	981
120.1	978
120.2	964
120.3	985
120.4	965
120.5	966
120.6	967
120.7	973
120.8	971
120.9	970
121	969
121.1	975
121.2	964
121.3	985
121.4	981
121.5	978
121.6	984
121.7	995
121.8	982
121.9	992
122	980
122.1	1007
122.2	989
122.3	1001
122.4	991
122.5	981
122.6	988
122.7	972
122.8	983
122.9	997
123	982
123.1	989
123.2	1000
123.3	1006
123.4	974
123.5	991
123.6	994
123.7	989
123.8	1015
123.9	999
124	970
124.1	981
124.2	956
124.3	976
124.4	975
124.5	980
124.6	971
124.7	983
124.8	974
124.9	976
125	968
125.1	991
125.2	970
125.3	973
125.4	990
125.5	989
125.6	994
125.7	973
125.8	981
125.9	977
126	983
126.1	1007
126.2	993
126.3	991
126.4	989
126.5	985
126.6	995
126.7	1012
126.8	1015
126.9	1017
127	1004
127.1	1002
127.2	995
127.3	980
127.4	993
127.5	990
127.6	986
127.7	1003
127.8	977
127.9	983
128	991
128.1	980
128.2	986
128.3	968
128.4	981
128.5	967
128.6	975
128.7	991
128.8	989
128.9	982
129	977
129.1	989
129.2	975
129.3	970
129.4	958
129.5	981
129.6	969
129.7	972
129.8	977
129.9	990
130	979
130.1	986
130.2	964
130.3	971
130.4	973
130.5	982
130.6	976
130.7	966
130.8	957
130.9	986
131	975
131.1	972
131.2	981
131.3	984
131.4	1002
131.5	998
131.6	1003
131.7	961
131.8	979
131.9	965
132	978
132.1	995
132.2	978
132.3	964
132.4	960
132.5	972
132.6	985
132.7	977
132.8	982
132.9	973
133	990
133.1	995
133.2	998
133.3	989
133.4	985
133.5	989
133.6	1004
133.7	968
133.8	973
133.9	985
134	969
134.1	998
134.2	977
134.3	984
134.4	1001
134.5	991
134.6	987
134.7	982
134.8	979
134.9	1001
135	993
135.1	977
135.2	974
135.3	970
135.4	966
135.5	971
135.6	957
135.7	963
135.8	964
135.9	979
136	963
136.1	964
136.2	974
136.3	970
136.4	962
136.5	960
136.6	980
136.7	979
136.8	963
136.9	979
137	976
137.1	990
137.2	968
137.3	950
137.4	978
137.5	967
137.6	974
137.7	964
137.8	977
137.9	1001
138	1004
138.1	1013
138.2	1010
138.3	991
138.4	993
138.5	996
138.6	982
138.7	985
138.8	994
138.9	1006
139	991
139.1	993
139.2	988
139.3	1004
139.4	985
139.5	993
139.6	988
139.7	957
139.8	968
139.9	979
140	961
140.1	966
140.2	967
140.3	970
140.4	997
140.5	988
140.6	979
140.7	970
140.8	985
140.9	987
141	985
141.1	972
141.2	966
141.3	965
141.4	964
141.5	994
141.6	976
141.7	977
141.8	974
141.9	983
142	970
142.1	972
142.2	975
142.3	981
142.4	981
142.5	983
142.6	996
142.7	979
142.8	975
142.9	973
143	970
143.1	972
143.2	976
143.3	984
143.4	974
143.5	981
143.6	980
143.7	965
143.8	962
143.9	986
144	959
144.1	978
144.2	980
144.3	981
144.4	971
144.5	972
144.6	986
144.7	992
144.8	991
144.9	976
145	989
145.1	980
145.2	972
145.3	985
145.4	977
145.5	995
145.6	996
145.7	964
145.8	978
145.9	977
146	984
146.1	973
146.2	955
146.3	967
146.4	990
146.5	975
146.6	982
146.7	967
146.8	981
146.9	974
147	987
147.1	982
147.2	991
147.3	992
147.4	982
147.5	994
147.6	991
147.7	986
147.8	988
147.9	983
148	995
148.1	979
148.2	991
148.3	995
148.4	999
148.5	992
148.6	1006
148.7	995
148.8	997
148.9	997
149	991
149.1	1003
149.2	1002
149.3	1003
149.4	993
149.5	997
149.6	989
149.7	978
149.8	989
149.9	991
150	978
150.1	996
150.2	982
150.3	966
150.4	967
150.5	999
150.6	970
150.7	986
150.8	987
150.9	978
151	998
151.1	987
151.2	977
151.3	990
151.4	977
151.5	970
151.6	977
151.7	990
151.8	985
151.9	984
152	983
152.1	990
152.2	991
152.3	990
152.4	997
152.5	1001
152.6	996
152.7	980
152.8	985
152.9	991
153	989
153.1	990
153.2	988
153.3	996
153.4	993
153.5	990
153.6	999
153.7	987
153.8	979
153.9	989
154	995
154.1	985
154.2	979
154.3	972
154.4	984
154.5	987
154.6	973
154.7	981
154.8	984
154.9	994
155	974
155.1	981
155.2	962
155.3	961
155.4	984
155.5	969
155.6	983
155.7	990
155.8	963
155.9	960
156	967
156.1	946
156.2	968
156.3	977
156.4	980
156.5	974
156.6	975
156.7	964
156.8	973
156.9	977
157	969
157.1	980
157.2	976
157.3	973
157.4	964
157.5	983
157.6	985
157.7	981
157.8	978
157.9	987
158	955
158.1	955
158.2	982
158.3	967
158.4	981
158.5	975
158.6	975
158.7	995
158.8	993
158.9	989
159	986
159.1	994
159.2	999
159.3	996
159.4	981
159.5	976
159.6	986
159.7	997
159.8	994
159.9	991
160	995
160.1	993
160.2	989
160.3	971
160.4	985
160.5	984
160.6	996
160.7	987
160.8	976
160.9	974
161	993
161.1	977
161.2	975
161.3	977
161.4	982
161.5	973
161.6	976
161.7	978
161.8	973
161.9	990
162	963
162.1	973
162.2	974
162.3	970
162.4	976
162.5	951
162.6	973
162.7	983
162.8	968
162.9	973
163	975
163.1	961
163.2	975
163.3	980
163.4	965
163.5	988
163.6	992
163.7	984
163.8	986
163.9	988
164	978
164.1	996
164.2	986
164.3	975
164.4	964
164.5	963
164.6	973
164.7	990
164.8	976
164.9	1000
165	1004
165.1	981
165.2	989
165.3	997
165.4	1001
165.5	997
165.6	977
165.7	985
165.8	982
165.9	985
166	978
166.1	987
166.2	1000
166.3	993
166.4	967
166.5	973
166.6	977
166.7	962
166.8	987
166.9	978
167	986
167.1	989
167.2	979
167.3	986
167.4	974
167.5	1000
167.6	981
167.7	981
167.8	966
167.9	978
168	982
168.1	970
168.2	981
168.3	982
168.4	974
168.5	981
168.6	984
168.7	999
168.8	977
168.9	966
169	986
169.1	974
169.2	975
169.3	985
169.4	977
169.5	973
169.6	978
169.7	963
169.8	962
169.9	991
170	968
170.1	977
170.2	964
170.3	973
170.4	978
170.5	973
170.6	975
170.7	974
170.8	988
170.9	994
171	986
171.1	987
171.2	985
171.3	979
171.4	979
171.5	986
171.6	985
171.7	996
171.8	995
171.9	1005
172	990
172.1	1002
172.2	978
172.3	992
172.4	986
172.5	989
172.6	984
172.7	972
172.8	971
172.9	981
173	997
173.1	978
173.2	965
173.3	976
173.4	970
173.5	997
173.6	992
173.7	998
173.8	973
173.9	986
174	988
174.1	1006
174.2	994
174.3	994
174.4	997
174.5	959
174.6	990
174.7	981
174.8	974
174.9	978
175	990
175.1	963
175.2	971
175.3	977
175.4	964
175.5	959
175.6	972
175.7	991
175.8	981
175.9	967
176	984
176.1	959
176.2	987
176.3	973
176.4	982
176.5	975
176.6	970
176.7	965
176.8	978
176.9	975
177	988
177.1	988
177.2	980
177.3	973
177.4	964
177.5	979
177.6	980
177.7	963
177.8	970
177.9	983
178	975
178.1	982
178.2	991
178.3	986
178.4	980
178.5	959
178.6	960
178.7	944
178.8	966
178.9	976
179	973
179.1	954
179.2	966
179.3	985
179.4	979
179.5	981
179.6	986
179.7	973
179.8	975
179.9	996
180	988
180.1	983
180.2	1003
180.3	996
180.4	994
180.5	982
180.6	990
180.7	986
180.8	982
180.9	983
181	988
181.1	996
181.2	991
181.3	989
181.4	986
181.5	1005
181.6	984
181.7	982
181.8	996
181.9	988
182	987
182.1	979
182.2	965
182.3	971
182.4	978
182.5	968
182.6	978
182.7	975
182.8	971
182.9	959
183	979
183.1	970
183.2	975
183.3	966
183.4	966
183.5	983
183.6	970
183.7	977
183.8	948
183.9	971
184	976
184.1	977
184.2	982
184.3	970
184.4	966
184.5	982
184.6	1005
184.7	978
184.8	996
184.9	979
185	998
185.1	1002
185.2	1007
185.3	1016
185.4	984
185.5	977
185.6	995
185.7	986
185.8	993
185.9	1004
186	999
186.1	991
186.2	971
186.3	1001
186.4	995
186.5	1005
186.6	988
186.7	988
186.8	995
186.9	981
187	1006
187.1	1001
187.2	993
187.3	979
187.4	980
187.5	988
187.6	983
187.7	974
187.8	960
187.9	983
188	977
188.1	982
188.2	984
188.3	984
188.4	966
188.5	975
188.6	972
188.7	967
188.8	977
188.9	971
189	990
189.1	980
189.2	990
189.3	982
189.4	972
189.5	988
189.6	972
189.7	982
189.8	976
189.9	982
190	964
190.1	974
190.2	983
190.3	983
190.4	975
190.5	976
190.6	975
190.7	969
190.8	973
190.9	994
191	986
191.1	954
191.2	966
191.3	977
191.4	974
191.5	983
191.6	976
191.7	992
191.8	989
191.9	978
192	989
192.1	994
192.2	994
192.3	975
192.4	976
192.5	963
192.6	973
192.7	983
192.8	969
192.9	981
193	984
193.1	967
193.2	969
193.3	978
193.4	986
193.5	988
193.6	969
193.7	957
193.8	984
193.9	980
194	973
194.1	960
194.2	987
194.3	986
194.4	1012
194.5	1003
194.6	1003
194.7	1001
194.8	996
194.9	1004
195	978
195.1	976
195.2	983
195.3	987
195.4	998
195.5	990
195.6	986
195.7	976
195.8	996
195.9	1004
196	966
196.1	990
196.2	982
196.3	995
196.4	994
196.5	983
196.6	983
196.7	978
196.8	969
196.9	966
197	978
197.1	981
197.2	960
197.3	958
197.4	972
197.5	988
197.6	957
197.7	991
197.8	993
197.9	978
198	979
198.1	989
198.2	984
198.3	1000
198.4	975
198.5	984
198.6	979
198.7	978
198.8	977
198.9	985
199	987
199.1	973
199.2	984
199.3	984
199.4	990
199.5	989
199.6	992
199.7	986
199.8	989
199.9	990
[truncated: 3,002 more rows]

## Sheet: f
Time (ps)	Number of hydrogen bonds
0.1	979
0.2	997
0.3	971
0.4	935
0.5	906
0.6	901
0.7	899
0.8	909
0.9	936
1	944
1.1	924
1.2	893
1.3	913
1.4	925
1.5	919
1.6	927
1.7	915
1.8	899
1.9	913
2	936
2.1	924
2.2	923
2.3	909
2.4	919
2.5	925
2.6	916
2.7	931
2.8	938
2.9	946
3	922
3.1	943
3.2	940
3.3	929
3.4	929
3.5	931
3.6	926
3.7	934
3.8	946
3.9	943
4	939
4.1	936
4.2	946
4.3	951
4.4	956
4.5	946
4.6	961
4.7	936
4.8	930
4.9	937
5	948
5.1	934
5.2	958
5.3	930
5.4	951
5.5	941
5.6	933
5.7	919
5.8	931
5.9	930
6	934
6.1	933
6.2	937
6.3	931
6.4	936
6.5	922
6.6	916
6.7	920
6.8	920
6.9	931
7	926
7.1	912
7.2	937
7.3	940
7.4	926
7.5	937
7.6	936
7.7	930
7.8	934
7.9	933
8	931
8.1	934
8.2	942
8.3	944
8.4	931
8.5	940
8.6	948
8.7	947
8.8	944
8.9	948
9	939
9.1	935
9.2	920
9.3	927
9.4	941
9.5	946
9.6	918
9.7	923
9.8	914
9.9	916
10	919
10.1	941
10.2	914
10.3	914
10.4	914
10.5	923
10.6	928
10.7	924
10.8	930
10.9	923
11	916
11.1	932
11.2	935
11.3	939
11.4	940
11.5	939
11.6	938
11.7	941
11.8	931
11.9	936
12	941
12.1	938
12.2	927
12.3	928
12.4	935
12.5	936
12.6	927
12.7	932
12.8	938
12.9	932
13	941
13.1	920
13.2	921
13.3	925
13.4	916
13.5	935
13.6	939
13.7	943
13.8	924
13.9	918
14	919
14.1	929
14.2	926
14.3	929
14.4	918
14.5	927
14.6	929
14.7	938
14.8	928
14.9	940
15	940
15.1	935
15.2	925
15.3	931
15.4	944
15.5	938
15.6	943
15.7	940
15.8	932
15.9	922
16	941
16.1	939
16.2	935
16.3	937
16.4	947
16.5	939
16.6	934
16.7	933
16.8	932
16.9	937
17	938
17.1	946
17.2	946
17.3	923
17.4	923
17.5	953
17.6	931
17.7	939
17.8	934
17.9	935
18	922
18.1	948
18.2	930
18.3	943
18.4	932
18.5	939
18.6	932
18.7	936
18.8	932
18.9	932
19	943
19.1	940
19.2	925
19.3	937
19.4	953
19.5	939
19.6	959
19.7	955
19.8	928
19.9	932
20	950
20.1	930
20.2	924
20.3	954
20.4	920
20.5	939
20.6	926
20.7	939
20.8	932
20.9	947
21	952
21.1	947
21.2	936
21.3	940
21.4	953
21.5	955
21.6	931
21.7	943
21.8	932
21.9	930
22	936
22.1	941
22.2	945
22.3	922
22.4	919
22.5	935
22.6	926
22.7	937
22.8	945
22.9	938
23	929
23.1	930
23.2	930
23.3	937
23.4	929
23.5	940
23.6	940
23.7	943
23.8	937
23.9	933
24	939
24.1	932
24.2	937
24.3	937
24.4	919
24.5	936
24.6	928
24.7	940
24.8	943
24.9	937
25	939
25.1	946
25.2	931
25.3	923
25.4	935
25.5	945
25.6	944
25.7	932
25.8	925
25.9	930
26	948
26.1	954
26.2	946
26.3	939
26.4	952
26.5	931
26.6	942
26.7	937
26.8	942
26.9	935
27	948
27.1	941
27.2	954
27.3	931
27.4	947
27.5	947
27.6	936
27.7	939
27.8	926
27.9	940
28	929
28.1	946
28.2	940
28.3	955
28.4	928
28.5	931
28.6	921
28.7	927
28.8	934
28.9	943
29	925
29.1	934
29.2	942
29.3	949
29.4	940
29.5	940
29.6	945
29.7	947
29.8	928
29.9	929
30	923
30.1	920
30.2	942
30.3	935
30.4	923
30.5	922
30.6	927
30.7	941
30.8	918
30.9	929
31	943
31.1	942
31.2	948
31.3	934
31.4	935
31.5	938
31.6	917
31.7	928
31.8	905
31.9	928
32	937
32.1	919
32.2	927
32.3	924
32.4	937
32.5	942
32.6	930
32.7	934
32.8	925
32.9	964
33	951
33.1	950
33.2	930
33.3	926
33.4	940
33.5	942
33.6	952
33.7	943
33.8	934
33.9	935
34	938
34.1	954
34.2	928
34.3	948
34.4	934
34.5	930
34.6	922
34.7	924
34.8	934
34.9	931
35	921
35.1	915
35.2	924
35.3	937
35.4	932
35.5	930
35.6	930
35.7	937
35.8	923
35.9	912
36	930
36.1	929
36.2	933
36.3	936
36.4	941
36.5	931
36.6	919
36.7	932
36.8	936
36.9	910
37	932
37.1	915
37.2	927
37.3	920
37.4	916
37.5	941
37.6	940
37.7	938
37.8	940
37.9	936
38	929
38.1	955
38.2	936
38.3	934
38.4	941
38.5	941
38.6	948
38.7	945
38.8	933
38.9	947
39	942
39.1	934
39.2	938
39.3	918
39.4	945
39.5	949
39.6	943
39.7	930
39.8	943
39.9	938
40	928
40.1	938
40.2	940
40.3	940
40.4	930
40.5	930
40.6	946
40.7	946
40.8	944
40.9	923
41	932
41.1	917
41.2	939
41.3	935
41.4	923
41.5	938
41.6	934
41.7	936
41.8	944
41.9	938
42	927
42.1	935
42.2	932
42.3	949
42.4	937
42.5	929
42.6	943
42.7	945
42.8	948
42.9	931
43	945
43.1	937
43.2	947
43.3	927
43.4	936
43.5	940
43.6	932
43.7	946
43.8	939
43.9	946
44	957
44.1	965
44.2	947
44.3	946
44.4	948
44.5	940
44.6	942
44.7	923
44.8	925
44.9	925
45	947
45.1	921
45.2	935
45.3	932
45.4	947
45.5	941
45.6	937
45.7	930
45.8	923
45.9	938
46	941
46.1	938
46.2	933
46.3	935
46.4	942
46.5	939
46.6	932
46.7	938
46.8	945
46.9	923
47	939
47.1	921
47.2	932
47.3	939
47.4	945
47.5	934
47.6	949
47.7	931
47.8	937
47.9	936
48	948
48.1	929
48.2	950
48.3	939
48.4	942
48.5	951
48.6	963
48.7	943
48.8	935
48.9	943
49	936
49.1	943
49.2	942
49.3	925
49.4	943
49.5	952
49.6	921
49.7	943
49.8	943
49.9	938
50	949
50.1	946
50.2	943
50.3	935
50.4	931
50.5	932
50.6	948
50.7	938
50.8	926
50.9	952
51	951
51.1	955
51.2	938
51.3	934
51.4	940
51.5	950
51.6	944
51.7	923
51.8	950
51.9	949
52	924
52.1	926
52.2	954
52.3	956
52.4	948
52.5	952
52.6	953
52.7	936
52.8	944
52.9	956
53	936
53.1	946
53.2	933
53.3	955
53.4	938
53.5	930
53.6	931
53.7	952
53.8	931
53.9	922
54	929
54.1	956
54.2	931
54.3	933
54.4	919
54.5	925
54.6	920
54.7	931
54.8	919
54.9	947
55	934
55.1	926
55.2	922
55.3	938
55.4	920
55.5	935
55.6	947
55.7	941
55.8	935
55.9	930
56	914
56.1	923
56.2	929
56.3	932
56.4	924
56.5	928
56.6	940
56.7	940
56.8	927
56.9	938
57	936
57.1	933
57.2	935
57.3	956
57.4	939
57.5	958
57.6	946
57.7	964
57.8	915
57.9	928
58	934
58.1	945
58.2	962
58.3	937
58.4	951
58.5	946
58.6	939
58.7	933
58.8	925
58.9	938
59	935
59.1	926
59.2	910
59.3	940
59.4	951
59.5	949
59.6	934
59.7	952
59.8	961
59.9	940
60	940
60.1	946
60.2	948
60.3	934
60.4	935
60.5	944
60.6	940
60.7	954
60.8	957
60.9	965
61	969
61.1	949
61.2	951
61.3	945
61.4	925
61.5	921
61.6	939
61.7	927
61.8	938
61.9	952
62	970
62.1	950
62.2	932
62.3	946
62.4	942
62.5	937
62.6	927
62.7	942
62.8	946
62.9	939
63	927
63.1	937
63.2	947
63.3	936
63.4	941
63.5	944
63.6	926
63.7	937
63.8	939
63.9	945
64	938
64.1	943
64.2	940
64.3	953
64.4	936
64.5	935
64.6	925
64.7	931
64.8	934
64.9	947
65	948
65.1	950
65.2	942
65.3	940
65.4	954
65.5	929
65.6	941
65.7	964
65.8	926
65.9	936
66	936
66.1	949
66.2	940
66.3	939
66.4	936
66.5	940
66.6	936
66.7	930
66.8	934
66.9	963
67	929
67.1	928
67.2	940
67.3	934
67.4	931
67.5	939
67.6	925
67.7	928
67.8	932
67.9	958
68	950
68.1	948
68.2	942
68.3	953
68.4	952
68.5	941
68.6	956
68.7	948
68.8	941
68.9	961
69	946
69.1	956
69.2	946
69.3	934
69.4	936
69.5	935
69.6	956
69.7	943
69.8	945
69.9	936
70	948
70.1	923
70.2	931
70.3	943
70.4	931
70.5	963
70.6	948
70.7	933
70.8	943
70.9	940
71	944
71.1	932
71.2	924
71.3	950
71.4	934
71.5	953
71.6	951
71.7	958
71.8	960
71.9	944
72	924
72.1	956
72.2	948
72.3	944
72.4	940
72.5	943
72.6	945
72.7	951
72.8	934
72.9	954
73	946
73.1	947
73.2	953
73.3	940
73.4	928
73.5	920
73.6	959
73.7	939
73.8	950
73.9	938
74	942
74.1	938
74.2	933
74.3	926
74.4	937
74.5	940
74.6	950
74.7	940
74.8	929
74.9	949
75	925
75.1	935
75.2	925
75.3	931
75.4	944
75.5	939
75.6	947
75.7	938
75.8	956
75.9	955
76	927
76.1	954
76.2	943
76.3	941
76.4	954
76.5	946
76.6	929
76.7	941
76.8	932
76.9	948
77	939
77.1	928
77.2	937
77.3	932
77.4	931
77.5	935
77.6	953
77.7	946
77.8	944
77.9	939
78	932
78.1	939
78.2	918
78.3	913
78.4	933
78.5	928
78.6	929
78.7	928
78.8	927
78.9	933
79	936
79.1	918
79.2	938
79.3	935
79.4	933
79.5	933
79.6	918
79.7	935
79.8	926
79.9	937
80	936
80.1	948
80.2	942
80.3	940
80.4	933
80.5	922
80.6	927
80.7	936
80.8	943
80.9	953
81	942
81.1	954
81.2	943
81.3	951
81.4	937
81.5	951
81.6	957
81.7	943
81.8	952
81.9	943
82	937
82.1	943
82.2	938
82.3	944
82.4	956
82.5	948
82.6	936
82.7	940
82.8	946
82.9	952
83	929
83.1	928
83.2	940
83.3	934
83.4	943
83.5	925
83.6	928
83.7	933
83.8	937
83.9	940
84	946
84.1	951
84.2	946
84.3	930
84.4	952
84.5	920
84.6	941
84.7	926
84.8	928
84.9	938
85	951
85.1	921
85.2	939
85.3	926
85.4	931
85.5	924
85.6	948
85.7	944
85.8	941
85.9	947
86	937
86.1	929
86.2	922
86.3	943
86.4	944
86.5	942
86.6	940
86.7	924
86.8	935
86.9	912
87	932
87.1	926
87.2	933
87.3	948
87.4	957
87.5	940
87.6	927
87.7	926
87.8	961
87.9	946
88	948
88.1	933
88.2	938
88.3	954
88.4	943
88.5	946
88.6	943
88.7	927
88.8	926
88.9	924
89	929
89.1	935
89.2	952
89.3	933
89.4	926
89.5	922
89.6	945
89.7	929
89.8	941
89.9	943
90	927
90.1	942
90.2	940
90.3	940
90.4	950
90.5	934
90.6	951
90.7	931
90.8	939
90.9	947
91	949
91.1	944
91.2	925
91.3	924
91.4	943
91.5	929
91.6	927
91.7	937
91.8	939
91.9	935
92	929
92.1	953
92.2	950
92.3	951
92.4	934
92.5	947
92.6	931
92.7	923
92.8	940
92.9	951
93	943
93.1	925
93.2	934
93.3	949
93.4	935
93.5	940
93.6	933
93.7	945
93.8	925
93.9	940
94	938
94.1	943
94.2	930
94.3	924
94.4	942
94.5	933
94.6	944
94.7	939
94.8	931
94.9	944
95	930
95.1	935
95.2	932
95.3	948
95.4	948
95.5	934
95.6	946
95.7	915
95.8	943
95.9	924
96	911
96.1	935
96.2	942
96.3	929
96.4	935
96.5	944
96.6	953
96.7	940
96.8	939
96.9	936
97	931
97.1	955
97.2	951
97.3	945
97.4	942
97.5	948
97.6	952
97.7	949
97.8	938
97.9	934
98	938
98.1	942
98.2	943
98.3	937
98.4	921
98.5	953
98.6	925
98.7	945
98.8	924
98.9	939
99	924
99.1	933
99.2	935
99.3	938
99.4	934
99.5	934
99.6	951
99.7	929
99.8	913
99.9	936
100	927
100.1	934
100.2	946
100.3	941
100.4	938
100.5	923
100.6	935
100.7	938
100.8	936
100.9	928
101	926
101.1	926
101.2	926
101.3	923
101.4	941
101.5	924
101.6	950
101.7	934
101.8	932
101.9	920
102	935
102.1	946
102.2	926
102.3	921
102.4	920
102.5	943
102.6	937
102.7	917
102.8	927
102.9	931
103	925
103.1	928
103.2	944
103.3	931
103.4	924
103.5	936
103.6	923
103.7	937
103.8	930
103.9	946
104	937
104.1	926
104.2	926
104.3	931
104.4	933
104.5	922
104.6	918
104.7	935
104.8	923
104.9	918
105	938
105.1	922
105.2	920
105.3	954
105.4	936
105.5	935
105.6	938
105.7	926
105.8	934
105.9	942
106	926
106.1	918
106.2	930
106.3	935
106.4	929
106.5	929
106.6	932
106.7	928
106.8	947
106.9	918
107	938
107.1	928
107.2	927
107.3	921
107.4	928
107.5	939
107.6	926
107.7	914
107.8	924
107.9	944
108	945
108.1	956
108.2	946
108.3	943
108.4	954
108.5	941
108.6	927
108.7	944
108.8	952
108.9	937
109	941
109.1	937
109.2	927
109.3	942
109.4	927
109.5	940
109.6	958
109.7	944
109.8	945
109.9	930
110	930
110.1	945
110.2	954
110.3	937
110.4	942
110.5	936
110.6	930
110.7	950
110.8	936
110.9	937
111	956
111.1	936
111.2	922
111.3	930
111.4	927
111.5	923
111.6	934
111.7	927
111.8	923
111.9	936
112	925
112.1	931
112.2	936
112.3	914
112.4	935
112.5	916
112.6	922
112.7	928
112.8	919
112.9	933
113	935
113.1	936
113.2	949
113.3	931
113.4	935
113.5	924
113.6	920
113.7	932
113.8	933
113.9	939
114	938
114.1	941
114.2	911
114.3	922
114.4	918
114.5	928
114.6	931
114.7	935
114.8	937
114.9	933
115	945
115.1	952
115.2	945
115.3	925
115.4	941
115.5	935
115.6	941
115.7	919
115.8	923
115.9	928
116	924
116.1	930
116.2	928
116.3	932
116.4	924
116.5	941
116.6	926
116.7	924
116.8	927
116.9	912
117	916
117.1	927
117.2	926
117.3	933
117.4	936
117.5	919
117.6	932
117.7	929
117.8	937
117.9	944
118	940
118.1	932
118.2	936
118.3	933
118.4	945
118.5	933
118.6	925
118.7	952
118.8	937
118.9	941
119	946
119.1	944
119.2	952
119.3	932
119.4	948
119.5	941
119.6	946
119.7	941
119.8	923
119.9	933
120	942
120.1	951
120.2	954
120.3	944
120.4	952
120.5	955
120.6	949
120.7	955
120.8	926
120.9	935
121	930
121.1	949
121.2	930
121.3	939
121.4	912
121.5	935
121.6	924
121.7	919
121.8	932
121.9	937
122	939
122.1	940
122.2	913
122.3	918
122.4	939
122.5	928
122.6	913
122.7	944
122.8	923
122.9	937
123	931
123.1	954
123.2	934
123.3	953
123.4	945
123.5	938
123.6	931
123.7	921
123.8	947
123.9	930
124	936
124.1	919
124.2	950
124.3	947
124.4	945
124.5	938
124.6	951
124.7	936
124.8	923
124.9	923
125	941
125.1	946
125.2	939
125.3	939
125.4	949
125.5	943
125.6	927
125.7	934
125.8	938
125.9	926
126	929
126.1	932
126.2	913
126.3	939
126.4	927
126.5	932
126.6	932
126.7	947
126.8	957
126.9	927
127	936
127.1	940
127.2	937
127.3	947
127.4	948
127.5	940
127.6	955
127.7	939
127.8	963
127.9	949
128	940
128.1	947
128.2	933
128.3	928
128.4	948
128.5	949
128.6	926
128.7	934
128.8	917
128.9	925
129	926
129.1	921
129.2	944
129.3	939
129.4	940
129.5	924
129.6	912
129.7	952
129.8	945
129.9	925
130	931
130.1	936
130.2	942
130.3	942
130.4	946
130.5	929
130.6	948
130.7	958
130.8	961
130.9	949
131	953
131.1	942
131.2	941
131.3	930
131.4	941
131.5	944
131.6	950
131.7	960
131.8	937
131.9	930
132	935
132.1	950
132.2	943
132.3	917
132.4	928
132.5	947
132.6	956
132.7	941
132.8	936
132.9	941
133	941
133.1	933
133.2	933
133.3	940
133.4	929
133.5	933
133.6	935
133.7	939
133.8	935
133.9	944
134	953
134.1	941
134.2	951
134.3	926
134.4	938
134.5	939
134.6	931
134.7	917
134.8	936
134.9	923
135	934
135.1	947
135.2	925
135.3	912
135.4	929
135.5	938
135.6	932
135.7	928
135.8	937
135.9	935
136	949
136.1	939
136.2	940
136.3	949
136.4	941
136.5	944
136.6	932
136.7	935
136.8	940
136.9	940
137	935
137.1	962
137.2	951
137.3	939
137.4	940
137.5	950
137.6	924
137.7	922
137.8	922
137.9	925
138	922
138.1	928
138.2	910
138.3	905
138.4	935
138.5	928
138.6	922
138.7	934
138.8	934
138.9	929
139	935
139.1	932
139.2	932
139.3	929
139.4	926
139.5	934
139.6	927
139.7	930
139.8	943
139.9	925
140	939
140.1	908
140.2	923
140.3	931
140.4	924
140.5	942
140.6	925
140.7	928
140.8	951
140.9	935
141	937
141.1	947
141.2	931
141.3	928
141.4	926
141.5	929
141.6	923
141.7	919
141.8	931
141.9	919
142	949
142.1	922
142.2	928
142.3	924
142.4	953
142.5	936
142.6	940
142.7	954
142.8	933
142.9	931
143	951
143.1	938
143.2	940
143.3	921
143.4	939
143.5	946
143.6	951
143.7	925
143.8	928
143.9	934
144	939
144.1	935
144.2	917
144.3	942
144.4	943
144.5	965
144.6	938
144.7	948
144.8	950
144.9	943
145	948
145.1	934
145.2	931
145.3	939
145.4	921
145.5	929
145.6	926
145.7	919
145.8	947
145.9	943
146	942
146.1	927
146.2	930
146.3	921
146.4	937
146.5	931
146.6	954
146.7	927
146.8	926
146.9	927
147	913
147.1	928
147.2	933
147.3	953
147.4	953
147.5	938
147.6	942
147.7	941
147.8	933
147.9	918
148	955
148.1	925
148.2	935
148.3	930
148.4	942
148.5	936
148.6	935
148.7	939
148.8	952
148.9	939
149	959
149.1	940
149.2	947
149.3	958
149.4	946
149.5	942
149.6	943
149.7	935
149.8	938
149.9	943
150	928
150.1	944
150.2	947
150.3	951
150.4	938
150.5	936
150.6	945
150.7	943
150.8	933
150.9	946
151	932
151.1	939
151.2	930
151.3	940
151.4	945
151.5	942
151.6	938
151.7	926
151.8	940
151.9	921
152	927
152.1	944
152.2	938
152.3	941
152.4	940
152.5	940
152.6	925
152.7	930
152.8	922
152.9	936
153	933
153.1	941
153.2	935
153.3	948
153.4	935
153.5	939
153.6	947
153.7	952
153.8	942
153.9	936
154	952
154.1	949
154.2	951
154.3	943
154.4	940
154.5	955
154.6	940
154.7	944
154.8	930
154.9	924
155	926
155.1	928
155.2	942
155.3	951
155.4	934
155.5	934
155.6	936
155.7	943
155.8	935
155.9	938
156	938
156.1	948
156.2	933
156.3	936
156.4	933
156.5	920
156.6	921
156.7	932
156.8	947
156.9	923
157	948
157.1	934
157.2	934
157.3	936
157.4	936
157.5	931
157.6	946
157.7	946
157.8	932
157.9	920
158	937
158.1	945
158.2	933
158.3	933
158.4	935
158.5	899
158.6	904
158.7	930
158.8	935
158.9	932
159	919
159.1	931
159.2	922
159.3	943
159.4	930
159.5	944
159.6	934
159.7	929
159.8	915
159.9	938
160	934
160.1	938
160.2	947
160.3	931
160.4	948
160.5	919
160.6	935
160.7	946
160.8	942
160.9	955
161	960
161.1	942
161.2	957
161.3	934
161.4	945
161.5	935
161.6	921
161.7	934
161.8	926
161.9	951
162	947
162.1	931
162.2	935
162.3	949
162.4	950
162.5	923
162.6	937
162.7	937
162.8	931
162.9	932
163	943
163.1	949
163.2	930
163.3	933
163.4	939
163.5	928
163.6	940
163.7	918
163.8	933
163.9	939
164	929
164.1	935
164.2	940
164.3	922
164.4	935
164.5	916
164.6	931
164.7	926
164.8	938
164.9	908
165	906
165.1	928
165.2	926
165.3	928
165.4	935
165.5	930
165.6	945
165.7	943
165.8	940
165.9	936
166	947
166.1	928
166.2	947
166.3	950
166.4	937
166.5	959
166.6	940
166.7	941
166.8	918
166.9	921
167	924
167.1	937
167.2	919
167.3	929
167.4	937
167.5	918
167.6	928
167.7	936
167.8	924
167.9	932
168	924
168.1	931
168.2	920
168.3	919
168.4	944
168.5	940
168.6	945
168.7	941
168.8	955
168.9	938
169	925
169.1	937
169.2	960
169.3	955
169.4	934
169.5	936
169.6	952
169.7	941
169.8	955
169.9	937
170	944
170.1	942
170.2	933
170.3	945
170.4	927
170.5	958
170.6	924
170.7	925
170.8	941
170.9	945
171	930
171.1	939
171.2	937
171.3	928
171.4	926
171.5	926
171.6	924
171.7	948
171.8	943
171.9	958
172	936
172.1	945
172.2	930
172.3	923
172.4	925
172.5	938
172.6	941
172.7	947
172.8	940
172.9	938
173	944
173.1	945
173.2	947
173.3	929
173.4	943
173.5	945
173.6	954
173.7	948
173.8	945
173.9	949
174	929
174.1	939
174.2	911
174.3	938
174.4	948
174.5	939
174.6	936
174.7	947
174.8	942
174.9	934
175	940
175.1	924
175.2	933
175.3	937
175.4	946
175.5	957
175.6	959
175.7	960
175.8	951
175.9	947
176	964
176.1	956
176.2	954
176.3	949
176.4	954
176.5	965
176.6	959
176.7	942
176.8	941
176.9	949
177	951
177.1	935
177.2	947
177.3	940
177.4	945
177.5	962
177.6	943
177.7	919
177.8	940
177.9	934
178	936
178.1	921
178.2	925
178.3	952
178.4	926
178.5	931
178.6	940
178.7	931
178.8	921
178.9	923
179	939
179.1	925
179.2	951
179.3	938
179.4	941
179.5	940
179.6	937
179.7	943
179.8	931
179.9	936
180	922
180.1	928
180.2	936
180.3	936
180.4	948
180.5	940
180.6	930
180.7	948
180.8	928
180.9	933
181	938
181.1	953
181.2	959
181.3	948
181.4	951
181.5	939
181.6	941
181.7	934
181.8	932
181.9	945
182	949
182.1	947
182.2	919
182.3	933
182.4	930
182.5	945
182.6	955
182.7	958
182.8	943
182.9	945
183	930
183.1	932
183.2	955
183.3	930
183.4	932
183.5	929
183.6	948
183.7	945
183.8	938
183.9	941
184	937
184.1	942
184.2	945
184.3	933
184.4	932
184.5	958
184.6	939
184.7	925
184.8	922
184.9	940
185	945
185.1	938
185.2	942
185.3	942
185.4	939
185.5	940
185.6	938
185.7	951
185.8	937
185.9	944
186	953
186.1	945
186.2	933
186.3	938
186.4	924
186.5	938
186.6	927
186.7	932
186.8	933
186.9	924
187	932
187.1	918
187.2	924
187.3	942
187.4	941
187.5	923
187.6	924
187.7	921
187.8	924
187.9	923
188	933
188.1	947
188.2	932
188.3	933
188.4	925
188.5	949
188.6	923
188.7	931
188.8	929
188.9	930
189	938
189.1	940
189.2	949
189.3	938
189.4	933
189.5	946
189.6	953
189.7	950
189.8	952
189.9	932
190	959
190.1	948
190.2	936
190.3	954
190.4	944
190.5	938
190.6	944
190.7	933
190.8	925
190.9	935
191	937
191.1	948
191.2	944
191.3	920
191.4	937
191.5	939
191.6	946
191.7	937
191.8	940
191.9	924
192	936
192.1	949
192.2	921
192.3	907
192.4	939
192.5	937
192.6	942
192.7	934
192.8	923
192.9	932
193	930
193.1	929
193.2	923
193.3	925
193.4	924
193.5	926
193.6	933
193.7	928
193.8	931
193.9	930
194	933
194.1	952
194.2	933
194.3	935
194.4	933
194.5	927
194.6	944
194.7	933
194.8	943
194.9	955
195	942
195.1	952
195.2	947
195.3	948
195.4	928
195.5	944
195.6	924
195.7	934
195.8	934
195.9	951
196	938
196.1	930
196.2	938
196.3	957
196.4	951
196.5	948
196.6	938
196.7	935
196.8	937
196.9	944
197	937
197.1	936
197.2	946
197.3	947
197.4	928
197.5	931
197.6	944
197.7	940
197.8	951
197.9	943
198	938
198.1	936
198.2	932
198.3	941
198.4	939
198.5	930
198.6	932
198.7	936
198.8	924
198.9	940
199	920
199.1	930
199.2	947
199.3	947
199.4	933
199.5	932
199.6	935
199.7	930
199.8	929
199.9	923
[truncated: 3,002 more rows]

## Sheet: g
Time (ps)	Number of hydrogen bonds
0.1	1000
0.2	1004
0.3	1004
0.4	1010
0.5	968
0.6	980
0.7	944
0.8	972
0.9	995
1	1000
1.1	982
1.2	970
1.3	963
1.4	955
1.5	966
1.6	981
1.7	965
1.8	946
1.9	935
2	925
2.1	935
2.2	930
2.3	917
2.4	938
2.5	921
2.6	939
2.7	936
2.8	941
2.9	920
3	920
3.1	928
3.2	938
3.3	937
3.4	937
3.5	939
3.6	950
3.7	965
3.8	937
3.9	929
4	940
4.1	934
4.2	955
4.3	967
4.4	942
4.5	961
4.6	971
4.7	972
4.8	948
4.9	963
5	957
5.1	946
5.2	969
5.3	962
5.4	951
5.5	966
5.6	973
5.7	976
5.8	974
5.9	984
6	971
6.1	968
6.2	978
6.3	951
6.4	966
6.5	956
6.6	955
6.7	956
6.8	954
6.9	955
7	953
7.1	973
7.2	972
7.3	949
7.4	966
7.5	960
7.6	956
7.7	950
7.8	945
7.9	938
8	946
8.1	943
8.2	959
8.3	952
8.4	939
8.5	932
8.6	934
8.7	943
8.8	955
8.9	954
9	972
9.1	956
9.2	971
9.3	941
9.4	955
9.5	950
9.6	946
9.7	932
9.8	944
9.9	947
10	951
10.1	952
10.2	970
10.3	962
10.4	969
10.5	961
10.6	959
10.7	966
10.8	969
10.9	966
11	982
11.1	968
11.2	960
11.3	971
11.4	968
11.5	963
11.6	965
11.7	959
11.8	959
11.9	954
12	971
12.1	965
12.2	968
12.3	971
12.4	959
12.5	952
12.6	961
12.7	943
12.8	964
12.9	953
13	968
13.1	951
13.2	981
13.3	965
13.4	950
13.5	977
13.6	935
13.7	958
13.8	968
13.9	936
14	937
14.1	934
14.2	945
14.3	934
14.4	960
14.5	943
14.6	962
14.7	960
14.8	947
14.9	947
15	958
15.1	947
15.2	942
15.3	946
15.4	944
15.5	931
15.6	935
15.7	949
15.8	942
15.9	960
16	947
16.1	940
16.2	948
16.3	942
16.4	950
16.5	939
16.6	961
16.7	956
16.8	953
16.9	975
17	949
17.1	935
17.2	951
17.3	952
17.4	940
17.5	937
17.6	938
17.7	957
17.8	949
17.9	975
18	975
18.1	949
18.2	957
18.3	940
18.4	959
18.5	970
18.6	961
18.7	959
18.8	981
18.9	959
19	959
19.1	957
19.2	956
19.3	951
19.4	943
19.5	951
19.6	957
19.7	960
19.8	951
19.9	961
20	933
20.1	938
20.2	950
20.3	936
20.4	930
20.5	929
20.6	929
20.7	922
20.8	922
20.9	944
21	920
21.1	916
21.2	898
21.3	938
21.4	924
21.5	933
21.6	937
21.7	950
21.8	957
21.9	927
22	933
22.1	938
22.2	917
22.3	920
22.4	952
22.5	942
22.6	937
22.7	934
22.8	945
22.9	962
23	945
23.1	941
23.2	967
23.3	960
23.4	988
23.5	983
23.6	957
23.7	965
23.8	978
23.9	983
24	958
24.1	951
24.2	974
24.3	955
24.4	967
24.5	966
24.6	982
24.7	974
24.8	959
24.9	957
25	945
25.1	957
25.2	946
25.3	967
25.4	961
25.5	957
25.6	940
25.7	947
25.8	949
25.9	946
26	956
26.1	953
26.2	955
26.3	952
26.4	960
26.5	957
26.6	944
26.7	965
26.8	938
26.9	938
27	953
27.1	952
27.2	941
27.3	952
27.4	945
27.5	933
27.6	919
27.7	928
27.8	931
27.9	937
28	925
28.1	924
28.2	956
28.3	932
28.4	916
28.5	942
28.6	942
28.7	974
28.8	944
28.9	951
29	954
29.1	968
29.2	946
29.3	967
29.4	955
29.5	953
29.6	973
29.7	943
29.8	979
29.9	967
30	969
30.1	960
30.2	962
30.3	949
30.4	950
30.5	954
30.6	955
30.7	959
30.8	955
30.9	973
31	956
31.1	968
31.2	961
31.3	963
31.4	955
31.5	944
31.6	965
31.7	970
31.8	965
31.9	971
32	976
32.1	953
32.2	959
32.3	954
32.4	961
32.5	937
32.6	954
32.7	946
32.8	939
32.9	943
33	948
33.1	945
33.2	933
33.3	959
33.4	961
33.5	945
33.6	964
33.7	953
33.8	962
33.9	947
34	964
34.1	951
34.2	937
34.3	940
34.4	970
34.5	956
34.6	980
34.7	974
34.8	971
34.9	959
35	978
35.1	974
35.2	973
35.3	956
35.4	982
35.5	957
35.6	951
35.7	955
35.8	948
35.9	957
36	957
36.1	964
36.2	955
36.3	961
36.4	963
36.5	955
36.6	955
36.7	945
36.8	973
36.9	969
37	944
37.1	946
37.2	957
37.3	949
37.4	949
37.5	971
37.6	950
37.7	929
37.8	955
37.9	954
38	952
38.1	958
38.2	945
38.3	954
38.4	946
38.5	938
38.6	945
38.7	936
38.8	947
38.9	950
39	961
39.1	968
39.2	957
39.3	947
39.4	948
39.5	935
39.6	944
39.7	968
39.8	955
39.9	958
40	968
40.1	965
40.2	976
40.3	966
40.4	958
40.5	980
40.6	957
40.7	967
40.8	986
40.9	960
41	987
41.1	987
41.2	975
41.3	976
41.4	963
41.5	992
41.6	946
41.7	988
41.8	975
41.9	987
42	959
42.1	951
42.2	959
42.3	952
42.4	963
42.5	954
42.6	951
42.7	976
42.8	962
42.9	946
43	947
43.1	929
43.2	957
43.3	950
43.4	969
43.5	950
43.6	932
43.7	946
43.8	930
43.9	938
44	940
44.1	948
44.2	937
44.3	939
44.4	941
44.5	933
44.6	955
44.7	955
44.8	953
44.9	928
45	935
45.1	946
45.2	951
45.3	939
45.4	937
45.5	932
45.6	934
45.7	957
45.8	931
45.9	935
46	952
46.1	936
46.2	968
46.3	960
46.4	948
46.5	976
46.6	954
46.7	977
46.8	977
46.9	967
47	986
47.1	965
47.2	979
47.3	975
47.4	979
47.5	954
47.6	960
47.7	957
47.8	942
47.9	948
48	941
48.1	939
48.2	947
48.3	959
48.4	947
48.5	955
48.6	936
48.7	929
48.8	929
48.9	934
49	940
49.1	964
49.2	952
49.3	959
49.4	942
49.5	949
49.6	928
49.7	952
49.8	950
49.9	953
50	953
50.1	949
50.2	942
50.3	942
50.4	958
50.5	961
50.6	955
50.7	963
50.8	948
50.9	962
51	947
51.1	961
51.2	976
51.3	958
51.4	941
51.5	966
51.6	959
51.7	954
51.8	942
51.9	962
52	956
52.1	961
52.2	943
52.3	968
52.4	948
52.5	953
52.6	943
52.7	957
52.8	951
52.9	956
53	949
53.1	960
53.2	967
53.3	971
53.4	964
53.5	958
53.6	948
53.7	956
53.8	997
53.9	976
54	969
54.1	956
54.2	963
54.3	963
54.4	986
54.5	964
54.6	975
54.7	986
54.8	962
54.9	965
55	952
55.1	958
55.2	978
55.3	966
55.4	964
55.5	951
55.6	985
55.7	964
55.8	964
55.9	955
56	958
56.1	960
56.2	968
56.3	951
56.4	952
56.5	962
56.6	930
56.7	955
56.8	939
56.9	948
57	965
57.1	958
57.2	947
57.3	944
57.4	954
57.5	953
57.6	955
57.7	958
57.8	956
57.9	939
58	927
58.1	944
58.2	915
58.3	957
58.4	952
58.5	946
58.6	938
58.7	960
58.8	948
58.9	958
59	984
59.1	954
59.2	955
59.3	943
59.4	980
59.5	965
59.6	960
59.7	969
59.8	946
59.9	945
60	955
60.1	942
60.2	948
60.3	947
60.4	960
60.5	967
60.6	949
60.7	940
60.8	948
60.9	956
61	954
61.1	959
61.2	956
61.3	951
61.4	948
61.5	936
61.6	937
61.7	954
61.8	936
61.9	930
62	935
62.1	946
62.2	933
62.3	931
62.4	932
62.5	937
62.6	930
62.7	935
62.8	961
62.9	956
63	960
63.1	957
63.2	972
63.3	976
63.4	966
63.5	949
63.6	953
63.7	951
63.8	947
63.9	964
64	974
64.1	969
64.2	971
64.3	950
64.4	945
64.5	958
64.6	948
64.7	972
64.8	967
64.9	949
65	954
65.1	942
65.2	960
65.3	972
65.4	975
65.5	947
65.6	954
65.7	961
65.8	949
65.9	934
66	964
66.1	944
66.2	949
66.3	956
66.4	943
66.5	948
66.6	957
66.7	947
66.8	945
66.9	959
67	958
67.1	957
67.2	949
67.3	960
67.4	946
67.5	962
67.6	962
67.7	953
67.8	957
67.9	946
68	966
68.1	958
68.2	963
68.3	981
68.4	966
68.5	962
68.6	966
68.7	957
68.8	953
68.9	948
69	970
69.1	946
69.2	950
69.3	946
69.4	976
69.5	960
69.6	938
69.7	952
69.8	941
69.9	955
70	958
70.1	968
70.2	965
70.3	972
70.4	965
70.5	929
70.6	957
70.7	944
70.8	939
70.9	954
71	969
71.1	963
71.2	959
71.3	957
71.4	950
71.5	955
71.6	952
71.7	952
71.8	963
71.9	958
72	964
72.1	969
72.2	955
72.3	949
72.4	949
72.5	962
72.6	957
72.7	957
72.8	941
72.9	924
73	941
73.1	939
73.2	951
73.3	964
73.4	934
73.5	963
73.6	965
73.7	949
73.8	958
73.9	958
74	962
74.1	947
74.2	948
74.3	959
74.4	945
74.5	975
74.6	982
74.7	942
74.8	946
74.9	963
75	963
75.1	940
75.2	950
75.3	929
75.4	931
75.5	949
75.6	952
75.7	943
75.8	949
75.9	932
76	939
76.1	944
76.2	948
76.3	942
76.4	956
76.5	952
76.6	966
76.7	944
76.8	941
76.9	945
77	943
77.1	941
77.2	929
77.3	931
77.4	931
77.5	948
77.6	935
77.7	946
77.8	933
77.9	936
78	923
78.1	947
78.2	932
78.3	948
78.4	963
78.5	940
78.6	954
78.7	963
78.8	954
78.9	943
79	953
79.1	972
79.2	930
79.3	945
79.4	957
79.5	969
79.6	950
79.7	956
79.8	971
79.9	972
80	947
80.1	946
80.2	950
80.3	964
80.4	940
80.5	934
80.6	968
80.7	949
80.8	961
80.9	969
81	965
81.1	958
81.2	957
81.3	949
81.4	945
81.5	943
81.6	923
81.7	942
81.8	956
81.9	938
82	917
82.1	940
82.2	920
82.3	921
82.4	938
82.5	941
82.6	952
82.7	955
82.8	932
82.9	957
83	954
83.1	961
83.2	956
83.3	947
83.4	964
83.5	942
83.6	962
83.7	944
83.8	960
83.9	933
84	934
84.1	972
84.2	968
84.3	968
84.4	943
84.5	956
84.6	947
84.7	954
84.8	964
84.9	953
85	957
85.1	959
85.2	953
85.3	947
85.4	951
85.5	965
85.6	957
85.7	964
85.8	943
85.9	953
86	973
86.1	931
86.2	959
86.3	953
86.4	958
86.5	960
86.6	945
86.7	962
86.8	969
86.9	956
87	941
87.1	956
87.2	954
87.3	967
87.4	952
87.5	939
87.6	959
87.7	951
87.8	965
87.9	959
88	962
88.1	971
88.2	952
88.3	937
88.4	951
88.5	975
88.6	983
88.7	969
88.8	963
88.9	961
89	977
89.1	963
89.2	942
89.3	959
89.4	960
89.5	964
89.6	940
89.7	958
89.8	933
89.9	933
90	948
90.1	967
90.2	970
90.3	961
90.4	963
90.5	937
90.6	961
90.7	946
90.8	946
90.9	943
91	945
91.1	952
91.2	949
91.3	936
91.4	928
91.5	934
91.6	955
91.7	945
91.8	955
91.9	961
92	962
92.1	955
92.2	980
92.3	947
92.4	961
92.5	950
92.6	937
92.7	935
92.8	956
92.9	947
93	955
93.1	938
93.2	929
93.3	931
93.4	936
93.5	940
93.6	948
93.7	947
93.8	953
93.9	950
94	968
94.1	969
94.2	943
94.3	946
94.4	956
94.5	939
94.6	948
94.7	961
94.8	957
94.9	964
95	959
95.1	955
95.2	955
95.3	939
95.4	973
95.5	944
95.6	942
95.7	959
95.8	944
95.9	931
96	973
96.1	926
96.2	950
96.3	953
96.4	927
96.5	937
96.6	935
96.7	928
96.8	958
96.9	941
97	949
97.1	947
97.2	923
97.3	950
97.4	951
97.5	930
97.6	969
97.7	962
97.8	948
97.9	969
98	954
98.1	948
98.2	969
98.3	957
98.4	966
98.5	971
98.6	978
98.7	950
98.8	946
98.9	947
99	948
99.1	944
99.2	964
99.3	956
99.4	951
99.5	961
99.6	940
99.7	950
99.8	953
99.9	938
100	940
100.1	928
100.2	957
100.3	961
100.4	945
100.5	955
100.6	964
100.7	966
100.8	955
100.9	958
101	947
101.1	976
101.2	953
101.3	962
101.4	972
101.5	960
101.6	968
101.7	956
101.8	958
101.9	963
102	956
102.1	958
102.2	933
102.3	941
102.4	939
102.5	934
102.6	938
102.7	928
102.8	952
102.9	931
103	939
103.1	950
103.2	957
103.3	943
103.4	946
103.5	946
103.6	941
103.7	960
103.8	948
103.9	958
104	938
104.1	934
104.2	951
104.3	949
104.4	956
104.5	954
104.6	930
104.7	943
104.8	941
104.9	948
105	944
105.1	960
105.2	960
105.3	951
105.4	949
105.5	959
105.6	947
105.7	956
105.8	941
105.9	929
106	957
106.1	950
106.2	952
106.3	949
106.4	942
106.5	967
106.6	946
106.7	971
106.8	960
106.9	966
107	961
107.1	969
107.2	952
107.3	946
107.4	946
107.5	947
107.6	955
107.7	958
107.8	935
107.9	945
108	960
108.1	941
108.2	948
108.3	960
108.4	965
108.5	958
108.6	948
108.7	940
108.8	952
108.9	969
109	971
109.1	974
109.2	979
109.3	974
109.4	969
109.5	961
109.6	961
109.7	959
109.8	964
109.9	964
110	950
110.1	971
110.2	971
110.3	962
110.4	973
110.5	934
110.6	955
110.7	953
110.8	944
110.9	940
111	923
111.1	954
111.2	936
111.3	935
111.4	939
111.5	936
111.6	958
111.7	934
111.8	957
111.9	969
112	941
112.1	958
112.2	934
112.3	954
112.4	960
112.5	948
112.6	941
112.7	947
112.8	966
112.9	949
113	966
113.1	949
113.2	958
113.3	971
113.4	975
113.5	968
113.6	961
113.7	921
113.8	956
113.9	959
114	954
114.1	972
114.2	979
114.3	956
114.4	967
114.5	942
114.6	963
114.7	951
114.8	954
114.9	958
115	961
115.1	963
115.2	969
115.3	957
115.4	960
115.5	958
115.6	954
115.7	934
115.8	958
115.9	956
116	973
116.1	962
116.2	964
116.3	940
116.4	932
116.5	957
116.6	962
116.7	965
116.8	954
116.9	953
117	959
117.1	951
117.2	947
117.3	958
117.4	949
117.5	959
117.6	949
117.7	950
117.8	953
117.9	950
118	939
118.1	940
118.2	953
118.3	953
118.4	940
118.5	958
118.6	941
118.7	952
118.8	960
118.9	949
119	963
119.1	949
119.2	948
119.3	953
119.4	943
119.5	953
119.6	956
119.7	959
119.8	959
119.9	957
120	969
120.1	967
120.2	962
120.3	968
120.4	950
120.5	942
120.6	941
120.7	963
120.8	965
120.9	966
121	964
121.1	963
121.2	967
121.3	948
121.4	962
121.5	967
121.6	960
121.7	934
121.8	945
121.9	965
122	966
122.1	944
122.2	942
122.3	938
122.4	948
122.5	972
122.6	958
122.7	959
122.8	956
122.9	947
123	950
123.1	955
123.2	948
123.3	953
123.4	965
123.5	956
123.6	964
123.7	948
123.8	950
123.9	951
124	941
124.1	973
124.2	984
124.3	970
124.4	974
124.5	965
124.6	976
124.7	969
124.8	945
124.9	955
125	968
125.1	969
125.2	960
125.3	970
125.4	974
125.5	969
125.6	965
125.7	967
125.8	948
125.9	980
126	975
126.1	976
126.2	953
126.3	959
126.4	947
126.5	952
126.6	926
126.7	946
126.8	946
126.9	961
127	961
127.1	942
127.2	963
127.3	956
127.4	936
127.5	948
127.6	954
127.7	933
127.8	945
127.9	961
128	949
128.1	973
128.2	951
128.3	943
128.4	954
128.5	951
128.6	939
128.7	939
128.8	949
128.9	944
129	958
129.1	945
129.2	960
129.3	947
129.4	963
129.5	966
129.6	956
129.7	943
129.8	966
129.9	956
130	965
130.1	958
130.2	959
130.3	947
130.4	947
130.5	945
130.6	936
130.7	928
130.8	923
130.9	941
131	960
131.1	933
131.2	933
131.3	924
131.4	945
131.5	931
131.6	923
131.7	950
131.8	916
131.9	933
132	947
132.1	945
132.2	948
132.3	945
132.4	940
132.5	942
132.6	959
132.7	934
132.8	958
132.9	968
133	974
133.1	954
133.2	943
133.3	965
133.4	942
133.5	938
133.6	951
133.7	942
133.8	953
133.9	941
134	933
134.1	928
134.2	941
134.3	965
134.4	972
134.5	956
134.6	952
134.7	946
134.8	937
134.9	939
135	935
135.1	938
135.2	957
135.3	971
135.4	942
135.5	946
135.6	951
135.7	951
135.8	948
135.9	958
136	959
136.1	946
136.2	957
136.3	942
136.4	951
136.5	932
136.6	949
136.7	960
136.8	934
136.9	952
137	956
137.1	947
137.2	945
137.3	953
137.4	954
137.5	963
137.6	942
137.7	949
137.8	968
137.9	950
138	968
138.1	966
138.2	962
138.3	975
138.4	957
138.5	964
138.6	965
138.7	961
138.8	956
138.9	958
139	953
139.1	933
139.2	972
139.3	941
139.4	950
139.5	947
139.6	967
139.7	955
139.8	941
139.9	940
140	953
140.1	952
140.2	950
140.3	963
140.4	970
140.5	973
140.6	961
140.7	951
140.8	963
140.9	979
141	955
141.1	942
141.2	943
141.3	958
141.4	962
141.5	963
141.6	969
141.7	936
141.8	957
141.9	957
142	955
142.1	954
142.2	956
142.3	939
142.4	960
142.5	958
142.6	952
142.7	966
142.8	956
142.9	954
143	980
143.1	956
143.2	937
143.3	959
143.4	945
143.5	944
143.6	957
143.7	971
143.8	950
143.9	970
144	974
144.1	964
144.2	941
144.3	953
144.4	959
144.5	945
144.6	964
144.7	954
144.8	956
144.9	950
145	957
145.1	963
145.2	963
145.3	976
145.4	960
145.5	953
145.6	948
145.7	967
145.8	958
145.9	941
146	941
146.1	954
146.2	941
146.3	967
146.4	957
146.5	939
146.6	939
146.7	948
146.8	948
146.9	952
147	942
147.1	954
147.2	946
147.3	937
147.4	946
147.5	934
147.6	946
147.7	949
147.8	958
147.9	950
148	947
148.1	949
148.2	959
148.3	937
148.4	933
148.5	939
148.6	945
148.7	954
148.8	962
148.9	952
149	948
149.1	947
149.2	942
149.3	948
149.4	955
149.5	956
149.6	942
149.7	941
149.8	955
149.9	964
150	965
150.1	934
150.2	948
150.3	947
150.4	965
150.5	950
150.6	967
150.7	957
150.8	966
150.9	967
151	958
151.1	942
151.2	961
151.3	959
151.4	943
151.5	957
151.6	965
151.7	945
151.8	955
151.9	968
152	965
152.1	970
152.2	960
152.3	964
152.4	969
152.5	964
152.6	959
152.7	956
152.8	956
152.9	943
153	934
153.1	963
153.2	960
153.3	960
153.4	970
153.5	967
153.6	950
153.7	982
153.8	983
153.9	970
154	969
154.1	953
154.2	960
154.3	962
154.4	969
154.5	956
154.6	951
154.7	952
154.8	964
154.9	959
155	962
155.1	960
155.2	945
155.3	951
155.4	954
155.5	965
155.6	973
155.7	969
155.8	952
155.9	970
156	972
156.1	961
156.2	959
156.3	953
156.4	943
156.5	943
156.6	947
156.7	940
156.8	948
156.9	940
157	970
157.1	945
157.2	958
157.3	967
157.4	982
157.5	960
157.6	958
157.7	963
157.8	956
157.9	947
158	950
158.1	956
158.2	956
158.3	957
158.4	952
158.5	955
158.6	948
158.7	967
158.8	968
158.9	962
159	949
159.1	972
159.2	954
159.3	951
159.4	957
159.5	955
159.6	959
159.7	966
159.8	958
159.9	943
160	938
160.1	966
160.2	958
160.3	948
160.4	934
160.5	955
160.6	941
160.7	944
160.8	958
160.9	935
161	954
161.1	960
161.2	937
161.3	961
161.4	963
161.5	960
161.6	951
161.7	950
161.8	959
161.9	958
162	947
162.1	948
162.2	954
162.3	964
162.4	949
162.5	964
162.6	954
162.7	953
162.8	976
162.9	954
163	966
163.1	951
163.2	933
163.3	971
163.4	963
163.5	965
163.6	975
163.7	969
163.8	963
163.9	969
164	961
164.1	952
164.2	944
164.3	973
164.4	972
164.5	961
164.6	974
164.7	952
164.8	977
164.9	968
165	955
165.1	948
165.2	970
165.3	971
165.4	962
165.5	935
165.6	958
165.7	964
165.8	961
165.9	952
166	943
166.1	965
166.2	956
166.3	962
166.4	956
166.5	930
166.6	954
166.7	950
166.8	970
166.9	966
167	951
167.1	948
167.2	944
167.3	933
167.4	951
167.5	937
167.6	953
167.7	939
167.8	932
167.9	942
168	952
168.1	962
168.2	944
168.3	947
168.4	974
168.5	967
168.6	959
168.7	958
168.8	956
168.9	959
169	954
169.1	998
169.2	987
169.3	965
169.4	983
169.5	952
169.6	954
169.7	965
169.8	959
169.9	975
170	977
170.1	940
170.2	968
170.3	979
170.4	969
170.5	953
170.6	934
170.7	956
170.8	946
170.9	955
171	956
171.1	961
171.2	969
171.3	950
171.4	956
171.5	947
171.6	948
171.7	945
171.8	956
171.9	946
172	937
172.1	931
172.2	933
172.3	929
172.4	952
172.5	957
172.6	969
172.7	946
172.8	935
172.9	936
173	945
173.1	929
173.2	949
173.3	940
173.4	955
173.5	960
173.6	938
173.7	953
173.8	969
173.9	933
174	958
174.1	945
174.2	944
174.3	950
174.4	949
174.5	962
174.6	954
174.7	965
174.8	974
174.9	953
175	949
175.1	961
175.2	949
175.3	947
175.4	958
175.5	953
175.6	966
175.7	960
175.8	970
175.9	971
176	969
176.1	979
176.2	964
176.3	955
176.4	953
176.5	952
176.6	960
176.7	947
176.8	964
176.9	942
177	953
177.1	959
177.2	949
177.3	938
177.4	959
177.5	964
177.6	937
177.7	963
177.8	948
177.9	966
178	955
178.1	969
178.2	957
178.3	953
178.4	938
178.5	944
178.6	929
178.7	938
178.8	934
178.9	947
179	944
179.1	947
179.2	937
179.3	932
179.4	955
179.5	953
179.6	951
179.7	938
179.8	929
179.9	939
180	952
180.1	938
180.2	949
180.3	948
180.4	931
180.5	946
180.6	965
180.7	979
180.8	945
180.9	953
181	961
181.1	973
181.2	984
181.3	946
181.4	948
181.5	963
181.6	977
181.7	952
181.8	951
181.9	956
182	948
182.1	964
182.2	950
182.3	928
182.4	948
182.5	941
182.6	960
182.7	946
182.8	951
182.9	978
183	946
183.1	946
183.2	943
183.3	948
183.4	943
183.5	942
183.6	947
183.7	936
183.8	936
183.9	929
184	933
184.1	940
184.2	934
184.3	941
184.4	928
184.5	949
184.6	948
184.7	959
184.8	944
184.9	936
185	936
185.1	945
185.2	933
185.3	956
185.4	958
185.5	959
185.6	934
185.7	948
185.8	947
185.9	976
186	963
186.1	976
186.2	971
186.3	953
186.4	970
186.5	964
186.6	964
186.7	983
186.8	957
186.9	965
187	957
187.1	949
187.2	967
187.3	942
187.4	942
187.5	941
187.6	957
187.7	964
187.8	946
187.9	968
188	947
188.1	948
188.2	949
188.3	959
188.4	949
188.5	943
188.6	944
188.7	942
188.8	928
188.9	935
189	930
189.1	925
189.2	913
189.3	940
189.4	950
189.5	937
189.6	953
189.7	952
189.8	953
189.9	938
190	939
190.1	954
190.2	943
190.3	954
190.4	948
190.5	951
190.6	951
190.7	923
190.8	945
190.9	950
191	950
191.1	958
191.2	949
191.3	967
191.4	953
191.5	948
191.6	944
191.7	964
191.8	939
191.9	947
192	967
192.1	942
192.2	945
192.3	952
192.4	956
192.5	950
192.6	951
192.7	930
192.8	948
192.9	934
193	959
193.1	951
193.2	980
193.3	957
193.4	949
193.5	951
193.6	973
193.7	950
193.8	956
193.9	930
194	947
194.1	954
194.2	942
194.3	960
194.4	940
194.5	962
194.6	942
194.7	950
194.8	939
194.9	930
195	936
195.1	956
195.2	954
195.3	974
195.4	950
195.5	955
195.6	950
195.7	966
195.8	951
195.9	941
196	960
196.1	946
196.2	944
196.3	955
196.4	946
196.5	957
196.6	946
196.7	976
196.8	939
196.9	968
197	947
197.1	949
197.2	953
197.3	964
197.4	954
197.5	946
197.6	952
197.7	948
197.8	951
197.9	947
198	962
198.1	943
198.2	943
198.3	917
198.4	929
198.5	930
198.6	954
198.7	958
198.8	938
198.9	954
199	937
199.1	959
199.2	974
199.3	957
199.4	947
199.5	943
199.6	932
199.7	951
199.8	952
199.9	954
[truncated: 3,002 more rows]

## Sheet: h
Time (ps)	Number of hydrogen bonds
0.1	979
0.2	1003
0.3	984
0.4	982
0.5	875
0.6	873
0.7	888
0.8	903
0.9	906
1	914
1.1	917
1.2	896
1.3	902
1.4	900
1.5	925
1.6	909
1.7	913
1.8	903
1.9	890
2	895
2.1	907
2.2	912
2.3	924
2.4	886
2.5	885
2.6	898
2.7	893
2.8	907
2.9	900
3	885
3.1	888
3.2	890
3.3	885
3.4	900
3.5	899
3.6	901
3.7	908
3.8	900
3.9	921
4	918
4.1	908
4.2	907
4.3	918
4.4	914
4.5	911
4.6	941
4.7	908
4.8	924
4.9	915
5	930
5.1	939
5.2	920
5.3	927
5.4	922
5.5	947
5.6	901
5.7	923
5.8	910
5.9	918
6	919
6.1	919
6.2	914
6.3	912
6.4	889
6.5	905
6.6	906
6.7	910
6.8	914
6.9	920
7	895
7.1	888
7.2	911
7.3	910
7.4	904
7.5	906
7.6	911
7.7	914
7.8	891
7.9	892
8	913
8.1	921
8.2	896
8.3	911
8.4	904
8.5	905
8.6	892
8.7	897
8.8	913
8.9	903
9	915
9.1	925
9.2	906
9.3	909
9.4	896
9.5	899
9.6	902
9.7	903
9.8	890
9.9	903
10	909
10.1	924
10.2	914
10.3	906
10.4	901
10.5	918
10.6	911
10.7	901
10.8	910
10.9	914
11	932
11.1	924
11.2	918
11.3	909
11.4	900
11.5	899
11.6	913
11.7	933
11.8	925
11.9	905
12	902
12.1	906
12.2	897
12.3	918
12.4	921
12.5	909
12.6	901
12.7	882
12.8	900
12.9	900
13	900
13.1	906
13.2	912
13.3	909
13.4	912
13.5	926
13.6	915
13.7	915
13.8	916
13.9	910
14	921
14.1	903
14.2	907
14.3	914
14.4	916
14.5	894
14.6	903
14.7	917
14.8	899
14.9	931
15	903
15.1	911
15.2	905
15.3	908
15.4	919
15.5	922
15.6	933
15.7	916
15.8	920
15.9	905
16	918
16.1	927
16.2	916
16.3	904
16.4	921
16.5	924
16.6	897
16.7	904
16.8	902
16.9	908
17	894
17.1	912
17.2	926
17.3	937
17.4	931
17.5	928
17.6	930
17.7	914
17.8	890
17.9	912
18	898
18.1	894
18.2	896
18.3	903
18.4	899
18.5	906
18.6	914
18.7	907
18.8	904
18.9	906
19	906
19.1	890
19.2	903
19.3	894
19.4	903
19.5	902
19.6	921
19.7	908
19.8	900
19.9	908
20	890
20.1	913
20.2	892
20.3	898
20.4	889
20.5	907
20.6	894
20.7	899
20.8	889
20.9	906
21	908
21.1	904
21.2	897
21.3	925
21.4	912
21.5	903
21.6	901
21.7	912
21.8	903
21.9	922
22	905
22.1	939
22.2	920
22.3	930
22.4	923
22.5	925
22.6	919
22.7	911
22.8	912
22.9	883
23	911
23.1	897
23.2	912
23.3	897
23.4	895
23.5	912
23.6	906
23.7	905
23.8	918
23.9	910
24	927
24.1	919
24.2	910
24.3	925
24.4	909
24.5	912
24.6	914
24.7	895
24.8	903
24.9	889
25	870
25.1	894
25.2	906
25.3	884
25.4	903
25.5	898
25.6	887
25.7	906
25.8	886
25.9	894
26	902
26.1	908
26.2	907
26.3	915
26.4	903
26.5	886
26.6	887
26.7	903
26.8	893
26.9	903
27	887
27.1	910
27.2	907
27.3	916
27.4	886
27.5	914
27.6	892
27.7	910
27.8	917
27.9	913
28	902
28.1	904
28.2	904
28.3	916
28.4	916
28.5	915
28.6	901
28.7	927
28.8	915
28.9	899
29	904
29.1	919
29.2	917
29.3	904
29.4	895
29.5	887
29.6	896
29.7	872
29.8	905
29.9	895
30	900
30.1	906
30.2	895
30.3	888
30.4	890
30.5	894
30.6	905
30.7	912
30.8	913
30.9	892
31	902
31.1	914
31.2	890
31.3	891
31.4	922
31.5	922
31.6	920
31.7	887
31.8	906
31.9	902
32	909
32.1	903
32.2	903
32.3	921
32.4	910
32.5	919
32.6	913
32.7	902
32.8	903
32.9	920
33	924
33.1	903
33.2	934
33.3	925
33.4	902
33.5	915
33.6	901
33.7	906
33.8	925
33.9	909
34	908
34.1	922
34.2	922
34.3	917
34.4	935
34.5	913
34.6	911
34.7	905
34.8	897
34.9	909
35	911
35.1	904
35.2	933
35.3	925
35.4	918
35.5	932
35.6	909
35.7	933
35.8	913
35.9	915
36	917
36.1	892
36.2	928
36.3	923
36.4	903
36.5	920
36.6	914
36.7	913
36.8	893
36.9	902
37	899
37.1	897
37.2	922
37.3	909
37.4	887
37.5	897
37.6	893
37.7	900
37.8	900
37.9	908
38	896
38.1	915
38.2	905
38.3	887
38.4	900
38.5	902
38.6	911
38.7	903
38.8	909
38.9	904
39	919
39.1	904
39.2	917
39.3	882
39.4	921
39.5	916
39.6	906
39.7	904
39.8	910
39.9	914
40	911
40.1	908
40.2	898
40.3	903
40.4	910
40.5	940
40.6	925
40.7	931
40.8	909
40.9	911
41	923
41.1	914
41.2	912
41.3	908
41.4	912
41.5	916
41.6	904
41.7	919
41.8	921
41.9	908
42	897
42.1	919
42.2	915
42.3	920
42.4	912
42.5	900
42.6	904
42.7	916
42.8	908
42.9	911
43	906
43.1	890
43.2	891
43.3	901
43.4	895
43.5	903
43.6	909
43.7	900
43.8	903
43.9	913
44	916
44.1	913
44.2	900
44.3	901
44.4	892
44.5	885
44.6	900
44.7	907
44.8	908
44.9	896
45	901
45.1	889
45.2	900
45.3	930
45.4	932
45.5	905
45.6	941
45.7	934
45.8	899
45.9	919
46	913
46.1	920
46.2	892
46.3	912
46.4	926
46.5	890
46.6	911
46.7	918
46.8	910
46.9	922
47	921
47.1	913
47.2	925
47.3	910
47.4	906
47.5	898
47.6	909
47.7	911
47.8	885
47.9	906
48	881
48.1	906
48.2	907
48.3	915
48.4	907
48.5	902
48.6	920
48.7	893
48.8	909
48.9	906
49	924
49.1	905
49.2	884
49.3	906
49.4	909
49.5	922
49.6	910
49.7	904
49.8	906
49.9	911
50	899
50.1	918
50.2	909
50.3	935
50.4	907
50.5	910
50.6	902
50.7	896
50.8	903
50.9	917
51	924
51.1	915
51.2	909
51.3	912
51.4	898
51.5	924
51.6	918
51.7	955
51.8	947
51.9	927
52	929
52.1	927
52.2	908
52.3	914
52.4	903
52.5	928
52.6	922
52.7	914
52.8	919
52.9	915
53	907
53.1	932
53.2	910
53.3	904
53.4	891
53.5	928
53.6	888
53.7	905
53.8	893
53.9	882
54	903
54.1	899
54.2	905
54.3	922
54.4	890
54.5	889
54.6	898
54.7	911
54.8	897
54.9	897
55	889
55.1	893
55.2	908
55.3	906
55.4	895
55.5	901
55.6	909
55.7	896
55.8	903
55.9	918
56	916
56.1	897
56.2	909
56.3	924
56.4	920
56.5	902
56.6	903
56.7	898
56.8	893
56.9	907
57	912
57.1	896
57.2	903
57.3	910
57.4	903
57.5	914
57.6	913
57.7	899
57.8	919
57.9	911
58	914
58.1	912
58.2	928
58.3	903
58.4	930
58.5	897
58.6	925
58.7	912
58.8	912
58.9	914
59	922
59.1	911
59.2	901
59.3	896
59.4	909
59.5	902
59.6	893
59.7	920
59.8	899
59.9	900
60	897
60.1	897
60.2	918
60.3	905
60.4	905
60.5	920
60.6	908
60.7	897
60.8	908
60.9	890
61	888
61.1	901
61.2	907
61.3	917
61.4	935
61.5	908
61.6	906
61.7	925
61.8	919
61.9	936
62	900
62.1	918
62.2	924
62.3	920
62.4	911
62.5	933
62.6	921
62.7	916
62.8	922
62.9	919
63	897
63.1	910
63.2	900
63.3	910
63.4	896
63.5	885
63.6	895
63.7	890
63.8	888
63.9	891
64	904
64.1	910
64.2	892
64.3	902
64.4	892
64.5	878
64.6	905
64.7	899
64.8	899
64.9	885
65	903
65.1	896
65.2	892
65.3	892
65.4	890
65.5	891
65.6	892
65.7	888
65.8	882
65.9	909
66	909
66.1	925
66.2	922
66.3	911
66.4	915
66.5	917
66.6	911
66.7	909
66.8	901
66.9	915
67	903
67.1	917
67.2	905
67.3	925
67.4	951
67.5	929
67.6	906
67.7	905
67.8	895
67.9	902
68	900
68.1	911
68.2	900
68.3	908
68.4	902
68.5	898
68.6	915
68.7	894
68.8	905
68.9	904
69	905
69.1	889
69.2	903
69.3	906
69.4	904
69.5	900
69.6	906
69.7	900
69.8	894
69.9	907
70	909
70.1	897
70.2	894
70.3	902
70.4	890
70.5	893
70.6	906
70.7	906
70.8	918
70.9	909
71	900
71.1	898
71.2	910
71.3	916
71.4	877
71.5	916
71.6	913
71.7	904
71.8	914
71.9	906
72	931
72.1	920
72.2	920
72.3	902
72.4	902
72.5	899
72.6	918
72.7	911
72.8	913
72.9	903
73	914
73.1	922
73.2	913
73.3	912
73.4	908
73.5	917
73.6	913
73.7	914
73.8	913
73.9	911
74	910
74.1	929
74.2	902
74.3	899
74.4	905
74.5	913
74.6	911
74.7	894
74.8	905
74.9	907
75	892
75.1	904
75.2	898
75.3	887
75.4	905
75.5	884
75.6	905
75.7	897
75.8	920
75.9	909
76	920
76.1	906
76.2	900
76.3	878
76.4	892
76.5	892
76.6	885
76.7	902
76.8	899
76.9	894
77	890
77.1	888
77.2	886
77.3	904
77.4	899
77.5	879
77.6	886
77.7	904
77.8	887
77.9	898
78	898
78.1	886
78.2	893
78.3	904
78.4	891
78.5	899
78.6	913
78.7	909
78.8	924
78.9	905
79	899
79.1	922
79.2	899
79.3	888
79.4	896
79.5	891
79.6	902
79.7	929
79.8	937
79.9	920
80	924
80.1	917
80.2	915
80.3	937
80.4	931
80.5	932
80.6	928
80.7	907
80.8	918
80.9	924
81	910
81.1	931
81.2	908
81.3	912
81.4	911
81.5	903
81.6	903
81.7	938
81.8	920
81.9	916
82	919
82.1	912
82.2	891
82.3	920
82.4	912
82.5	913
82.6	927
82.7	914
82.8	900
82.9	907
83	909
83.1	916
83.2	902
83.3	899
83.4	888
83.5	924
83.6	886
83.7	882
83.8	885
83.9	890
84	904
84.1	888
84.2	885
84.3	892
84.4	902
84.5	928
84.6	908
84.7	904
84.8	910
84.9	911
85	894
85.1	918
85.2	923
85.3	914
85.4	918
85.5	920
85.6	909
85.7	906
85.8	902
85.9	879
86	886
86.1	924
86.2	895
86.3	876
86.4	895
86.5	894
86.6	904
86.7	917
86.8	885
86.9	901
87	904
87.1	905
87.2	910
87.3	929
87.4	897
87.5	916
87.6	905
87.7	901
87.8	898
87.9	934
88	896
88.1	881
88.2	919
88.3	899
88.4	899
88.5	919
88.6	907
88.7	895
88.8	916
88.9	898
89	879
89.1	891
89.2	895
89.3	918
89.4	889
89.5	898
89.6	886
89.7	903
89.8	939
89.9	910
90	907
90.1	922
90.2	909
90.3	903
90.4	908
90.5	908
90.6	923
90.7	916
90.8	902
90.9	904
91	910
91.1	923
91.2	911
91.3	890
91.4	912
91.5	912
91.6	907
91.7	911
91.8	905
91.9	907
92	914
92.1	918
92.2	911
92.3	888
92.4	886
92.5	902
92.6	921
92.7	906
92.8	924
92.9	908
93	904
93.1	927
93.2	912
93.3	914
93.4	902
93.5	901
93.6	885
93.7	915
93.8	897
93.9	900
94	906
94.1	901
94.2	876
94.3	896
94.4	911
94.5	900
94.6	896
94.7	907
94.8	919
94.9	909
95	902
95.1	887
95.2	933
95.3	914
95.4	921
95.5	904
95.6	909
95.7	908
95.8	900
95.9	914
96	899
96.1	906
96.2	896
96.3	903
96.4	903
96.5	894
96.6	910
96.7	880
96.8	895
96.9	901
97	890
97.1	901
97.2	930
97.3	904
97.4	905
97.5	920
97.6	917
97.7	902
97.8	926
97.9	927
98	929
98.1	928
98.2	902
98.3	902
98.4	922
98.5	896
98.6	896
98.7	915
98.8	921
98.9	917
99	929
99.1	927
99.2	916
99.3	914
99.4	909
99.5	918
99.6	902
99.7	906
99.8	902
99.9	914
100	895
100.1	889
100.2	899
100.3	909
100.4	914
100.5	927
100.6	909
100.7	909
100.8	921
100.9	921
101	889
101.1	893
101.2	900
101.3	883
101.4	909
101.5	910
101.6	908
101.7	911
101.8	903
101.9	895
102	892
102.1	903
102.2	911
102.3	894
102.4	896
102.5	919
102.6	885
102.7	910
102.8	898
102.9	912
103	900
103.1	903
103.2	897
103.3	899
103.4	905
103.5	908
103.6	912
103.7	902
103.8	916
103.9	922
104	929
104.1	895
104.2	899
104.3	904
104.4	911
104.5	908
104.6	892
104.7	903
104.8	880
104.9	902
105	898
105.1	899
105.2	894
105.3	898
105.4	899
105.5	926
105.6	914
105.7	925
105.8	905
105.9	887
106	905
106.1	922
106.2	912
106.3	910
106.4	893
106.5	910
106.6	913
106.7	904
106.8	926
106.9	900
107	899
107.1	906
107.2	895
107.3	911
107.4	907
107.5	900
107.6	904
107.7	910
107.8	895
107.9	906
108	897
108.1	911
108.2	905
108.3	905
108.4	903
108.5	906
108.6	920
108.7	900
108.8	910
108.9	902
109	899
109.1	885
109.2	887
109.3	899
109.4	910
109.5	903
109.6	872
109.7	906
109.8	892
109.9	915
110	906
110.1	887
110.2	898
110.3	912
110.4	912
110.5	894
110.6	896
110.7	904
110.8	892
110.9	887
111	902
111.1	899
111.2	898
111.3	912
111.4	898
111.5	908
111.6	909
111.7	915
111.8	905
111.9	905
112	910
112.1	900
112.2	896
112.3	891
112.4	913
112.5	903
112.6	916
112.7	927
112.8	889
112.9	905
113	891
113.1	905
113.2	897
113.3	907
113.4	897
113.5	910
113.6	904
113.7	910
113.8	911
113.9	910
114	902
114.1	903
114.2	908
114.3	928
114.4	923
114.5	906
114.6	893
114.7	909
114.8	921
114.9	899
115	905
115.1	905
115.2	910
115.3	909
115.4	903
115.5	904
115.6	915
115.7	898
115.8	915
115.9	920
116	912
116.1	916
116.2	915
116.3	901
116.4	899
116.5	905
116.6	902
116.7	904
116.8	888
116.9	882
117	888
117.1	915
117.2	897
117.3	890
117.4	885
117.5	904
117.6	901
117.7	899
117.8	889
117.9	906
118	902
118.1	913
118.2	906
118.3	912
118.4	899
118.5	893
118.6	892
118.7	912
118.8	906
118.9	897
119	929
119.1	928
119.2	932
119.3	941
119.4	932
119.5	930
119.6	902
119.7	902
119.8	902
119.9	913
120	919
120.1	900
120.2	911
120.3	935
120.4	911
120.5	926
120.6	894
120.7	890
120.8	891
120.9	898
121	916
121.1	905
121.2	899
121.3	903
121.4	901
121.5	909
121.6	891
121.7	905
121.8	905
121.9	894
122	921
122.1	926
122.2	896
122.3	924
122.4	915
122.5	921
122.6	925
122.7	902
122.8	918
122.9	916
123	905
123.1	915
123.2	912
123.3	914
123.4	899
123.5	932
123.6	913
123.7	915
123.8	921
123.9	914
124	901
124.1	914
124.2	896
124.3	901
124.4	919
124.5	905
124.6	902
124.7	898
124.8	906
124.9	906
125	918
125.1	902
125.2	910
125.3	905
125.4	900
125.5	921
125.6	910
125.7	912
125.8	893
125.9	902
126	910
126.1	907
126.2	894
126.3	914
126.4	912
126.5	921
126.6	908
126.7	902
126.8	918
126.9	895
127	908
127.1	894
127.2	904
127.3	907
127.4	907
127.5	903
127.6	908
127.7	916
127.8	916
127.9	923
128	924
128.1	913
128.2	919
128.3	913
128.4	910
128.5	904
128.6	904
128.7	905
128.8	897
128.9	905
129	912
129.1	932
129.2	939
129.3	923
129.4	929
129.5	922
129.6	921
129.7	925
129.8	932
129.9	926
130	902
130.1	918
130.2	914
130.3	909
130.4	896
130.5	913
130.6	918
130.7	903
130.8	905
130.9	947
131	915
131.1	902
131.2	931
131.3	893
131.4	922
131.5	907
131.6	917
131.7	897
131.8	891
131.9	905
132	932
132.1	903
132.2	884
132.3	879
132.4	911
132.5	907
132.6	916
132.7	896
132.8	920
132.9	919
133	911
133.1	899
133.2	895
133.3	909
133.4	882
133.5	902
133.6	894
133.7	906
133.8	915
133.9	908
134	913
134.1	928
134.2	914
134.3	922
134.4	910
134.5	894
134.6	907
134.7	902
134.8	911
134.9	907
135	909
135.1	909
135.2	926
135.3	919
135.4	916
135.5	907
135.6	923
135.7	943
135.8	904
135.9	901
136	894
136.1	918
136.2	906
136.3	920
136.4	909
136.5	912
136.6	915
136.7	921
136.8	941
136.9	912
137	902
137.1	902
137.2	909
137.3	891
137.4	895
137.5	916
137.6	921
137.7	906
137.8	909
137.9	893
138	896
138.1	887
138.2	908
138.3	913
138.4	891
138.5	884
138.6	902
138.7	901
138.8	890
138.9	905
139	885
139.1	884
139.2	903
139.3	894
139.4	911
139.5	916
139.6	907
139.7	918
139.8	894
139.9	912
140	915
140.1	904
140.2	915
140.3	910
140.4	914
140.5	888
140.6	923
140.7	914
140.8	933
140.9	929
141	898
141.1	897
141.2	923
141.3	916
141.4	918
141.5	918
141.6	933
141.7	909
141.8	927
141.9	911
142	898
142.1	908
142.2	905
142.3	908
142.4	914
142.5	930
142.6	913
142.7	920
142.8	918
142.9	920
143	928
143.1	915
143.2	918
143.3	915
143.4	909
143.5	878
143.6	904
143.7	892
143.8	910
143.9	909
144	906
144.1	912
144.2	911
144.3	903
144.4	899
144.5	912
144.6	903
144.7	922
144.8	907
144.9	910
145	912
145.1	921
145.2	905
145.3	935
145.4	928
145.5	921
145.6	918
145.7	921
145.8	895
145.9	913
146	904
146.1	908
146.2	904
146.3	897
146.4	929
146.5	918
146.6	913
146.7	923
146.8	924
146.9	920
147	917
147.1	918
147.2	896
147.3	906
147.4	927
147.5	913
147.6	919
147.7	905
147.8	904
147.9	920
148	909
148.1	902
148.2	898
148.3	912
148.4	906
148.5	906
148.6	886
148.7	906
148.8	893
148.9	903
149	904
149.1	891
149.2	905
149.3	891
149.4	896
149.5	887
149.6	919
149.7	910
149.8	909
149.9	921
150	920
150.1	911
150.2	905
150.3	905
150.4	928
150.5	928
150.6	926
150.7	919
150.8	944
150.9	931
151	932
151.1	918
151.2	945
151.3	920
151.4	910
151.5	923
151.6	907
151.7	905
151.8	913
151.9	913
152	918
152.1	893
152.2	892
152.3	912
152.4	920
152.5	921
152.6	901
152.7	893
152.8	915
152.9	900
153	884
153.1	911
153.2	907
153.3	909
153.4	901
153.5	905
153.6	904
153.7	911
153.8	922
153.9	915
154	909
154.1	904
154.2	906
154.3	903
154.4	898
154.5	916
154.6	904
154.7	886
154.8	892
154.9	895
155	894
155.1	923
155.2	906
155.3	908
155.4	914
155.5	928
155.6	898
155.7	904
155.8	918
155.9	905
156	919
156.1	914
156.2	905
156.3	925
156.4	912
156.5	916
156.6	909
156.7	920
156.8	902
156.9	921
157	909
157.1	925
157.2	911
157.3	899
157.4	901
157.5	921
157.6	911
157.7	921
157.8	915
157.9	913
158	900
158.1	914
158.2	899
158.3	894
158.4	903
158.5	897
158.6	920
158.7	908
158.8	911
158.9	924
159	913
159.1	925
159.2	908
159.3	920
159.4	903
159.5	919
159.6	910
159.7	904
159.8	909
159.9	931
160	903
160.1	918
160.2	913
160.3	916
160.4	916
160.5	917
160.6	936
160.7	922
160.8	920
160.9	928
161	914
161.1	910
161.2	922
161.3	908
161.4	916
161.5	916
161.6	914
161.7	923
161.8	930
161.9	924
162	922
162.1	914
162.2	923
162.3	920
162.4	914
162.5	911
162.6	926
162.7	920
162.8	926
162.9	892
163	906
163.1	923
163.2	909
163.3	926
163.4	923
163.5	907
163.6	919
163.7	907
163.8	912
163.9	911
164	897
164.1	893
164.2	903
164.3	890
164.4	885
164.5	899
164.6	908
164.7	894
164.8	892
164.9	902
165	902
165.1	906
165.2	905
165.3	907
165.4	896
165.5	884
165.6	909
165.7	905
165.8	911
165.9	914
166	896
166.1	925
166.2	917
166.3	926
166.4	891
166.5	916
166.6	905
166.7	910
166.8	912
166.9	910
167	911
167.1	905
167.2	907
167.3	923
167.4	905
167.5	898
167.6	902
167.7	920
167.8	901
167.9	889
168	901
168.1	914
168.2	908
168.3	903
168.4	915
168.5	890
168.6	909
168.7	903
168.8	906
168.9	902
169	898
169.1	903
169.2	901
169.3	899
169.4	921
169.5	912
169.6	898
169.7	897
169.8	895
169.9	903
170	915
170.1	916
170.2	913
170.3	905
170.4	900
170.5	905
170.6	895
170.7	909
170.8	894
170.9	902
171	910
171.1	911
171.2	889
171.3	901
171.4	910
171.5	907
171.6	906
171.7	909
171.8	914
171.9	907
172	900
172.1	908
172.2	897
172.3	901
172.4	922
172.5	927
172.6	911
172.7	903
172.8	910
172.9	935
173	906
173.1	919
173.2	926
173.3	923
173.4	913
173.5	920
173.6	921
173.7	914
173.8	907
173.9	920
174	944
174.1	918
174.2	926
174.3	926
174.4	925
174.5	936
174.6	912
174.7	926
174.8	924
174.9	925
175	926
175.1	912
175.2	928
175.3	933
175.4	939
175.5	932
175.6	898
175.7	920
175.8	933
175.9	927
176	912
176.1	910
176.2	911
176.3	891
176.4	907
176.5	885
176.6	918
176.7	891
176.8	932
176.9	918
177	917
177.1	928
177.2	898
177.3	900
177.4	905
177.5	881
177.6	892
177.7	895
177.8	889
177.9	899
178	898
178.1	910
178.2	917
178.3	899
178.4	905
178.5	910
178.6	913
178.7	924
178.8	907
178.9	908
179	917
179.1	900
179.2	921
179.3	927
179.4	900
179.5	899
179.6	914
179.7	899
179.8	914
179.9	909
180	911
180.1	911
180.2	914
180.3	913
180.4	904
180.5	920
180.6	936
180.7	907
180.8	917
180.9	906
181	910
181.1	897
181.2	903
181.3	900
181.4	900
181.5	916
181.6	913
181.7	912
181.8	936
181.9	918
182	919
182.1	908
182.2	914
182.3	928
182.4	913
182.5	926
182.6	902
182.7	908
182.8	914
182.9	910
183	913
183.1	904
183.2	911
183.3	920
183.4	908
183.5	930
183.6	913
183.7	930
183.8	907
183.9	916
184	924
184.1	923
184.2	925
184.3	920
184.4	919
184.5	920
184.6	895
184.7	898
184.8	910
184.9	923
185	921
185.1	920
185.2	909
185.3	921
185.4	910
185.5	909
185.6	906
185.7	910
185.8	895
185.9	911
186	891
186.1	913
186.2	904
186.3	918
186.4	895
186.5	909
186.6	900
186.7	888
186.8	914
186.9	897
187	899
187.1	909
187.2	913
187.3	888
187.4	896
187.5	917
187.6	905
187.7	915
187.8	918
187.9	935
188	920
188.1	931
188.2	909
188.3	948
188.4	926
188.5	925
188.6	935
188.7	918
188.8	924
188.9	922
189	907
189.1	907
189.2	916
189.3	918
189.4	925
189.5	918
189.6	911
189.7	922
189.8	943
189.9	905
190	911
190.1	907
190.2	896
190.3	907
190.4	923
190.5	914
190.6	898
190.7	912
190.8	895
190.9	893
191	921
191.1	907
191.2	901
191.3	909
191.4	912
191.5	917
191.6	919
191.7	923
191.8	917
191.9	898
192	909
192.1	915
192.2	909
192.3	897
192.4	914
192.5	893
192.6	903
192.7	906
192.8	933
192.9	922
193	925
193.1	918
193.2	917
193.3	915
193.4	928
193.5	914
193.6	936
193.7	929
193.8	933
193.9	923
194	904
194.1	914
194.2	920
194.3	926
194.4	902
194.5	912
194.6	921
194.7	915
194.8	914
194.9	908
195	906
195.1	918
195.2	925
195.3	938
195.4	915
195.5	904
195.6	907
195.7	896
195.8	921
195.9	921
196	904
196.1	917
196.2	909
196.3	917
196.4	920
196.5	928
196.6	929
196.7	908
196.8	925
196.9	904
197	901
197.1	899
197.2	899
197.3	889
197.4	934
197.5	907
197.6	918
197.7	913
197.8	907
197.9	900
198	902
198.1	910
198.2	898
198.3	922
198.4	888
198.5	891
198.6	909
198.7	904
198.8	913
198.9	901
199	914
199.1	913
199.2	909
199.3	904
199.4	895
199.5	891
199.6	883
199.7	901
199.8	904
199.9	880
[truncated: 3,002 more rows]
